# Supplementary material for: Entner-Doudoroff pathway in Synechocystis PCC 6803: Proposed regulatory roles and enzyme multifunctionalities
Source: Front Microbiol. 2022 Aug 16;13:967545. doi: 10.3389/fmicb.2022.967545 (PMC9424857; doi:10.3389/fmicb.2022.967545)
Supplement: Supplementary file 1 (Table 1) — Occurrence of marker enzymes among cyanobacteria. [file Table_1.xlsx]

## Sheet: Legend
Supplementary Table 1
Entner-Doudoroff pathway in Synechocystis PCC 6803: proposed regulatory roles and enzyme multifunctionalities
Anushree Bachhar, Jiri Jablonsky
The key enzymes were selected based on their position and role within a particular glycolytic pathway: upper Embden-Meyerhof-Parnas pathway - PFK, phosphoketolase pathway - PKET, oxidative pentose phosphate pathway - GND and Entner-Doudoroff pathway - EDA. EDD is shown as the other enzyme within ED-P and is primarily annotated as dihydroxy-acid dehydratase (ilvD), involved in the synthesis of val…

## Sheet: occurence of marker enzymes
species	GND	PKET	PFK	EDD/ilvD	EDA
Acaryochloris marina (strain MBIC 11017)	+	+	+	+	+
Acaryochloris sp. RCC1774	+	+	+	+	+
Aliterella atlantica CENA595	+	+	+	+	+
Alkalinema sp. CACIAM 70d	+	+	+	+	+
Anabaena cylindrica (strain ATCC 27899 / PCC 7122)	+	+	-	+	+
Anabaena sp. 39858	+	+	+	+	+
Anabaena sp. 90	+	+	+	+	+
Anabaena sp. AL09	+	+	+	+	+
Anabaena sp. CRKS33	+	+	+	+	+
Anabaena sp. LE011-02	+	+	-	+	+
Anabaena sp. MDT14b	+	+	+	+	+
Anabaena sp. UBA12330	+	+	+	+	+
Anabaena sp. WA102	+	+	+	+	+
Anabaena sp. WA113	+	+	+	+	+
Anabaena sp. YBS01	+	+	+	+	+
Anabaenopsis circularis NIES-21	+	+	+	+	+
Aphanizomenon flos-aquae 2012/KM1/D3	+	-	-	+	+
Aphanizomenon flos-aquae LD13	+	+	+	+	+
Aphanizomenon flos-aquae WA102	+	+	+	+	+
Aphanocapsa feldmannii 277cI	+	-	-	+	-
Aphanocapsa feldmannii 277cV	+	-	-	+	-
Aphanothece cf. minutissima CCALA 015	+	+	-	+	-
Aphanothece hegewaldii CCALA 016	+	+	+	+	+
Aphanothece sacrum FPU1	+	+	+	+	+
Arthrospira maxima CS-328	+	+	+	+	+
Arthrospira platensis (strain NIES-39 / IAM M-135) (Spirulina platensis)	+	+	+	+	+
Arthrospira platensis C1	+	+	+	+	+
Arthrospira sp. O9.13F	+	+	-	+	-
Arthrospira sp. PLM2.Bin9	+	+	+	+	+
Arthrospira sp. SRM16	+	+	-	+	-
Aulosira laxa NIES-50	+	+	+	+	+
Calothrix brevissima NIES-22	+	+	+	+	+
Calothrix desertica PCC 7102	+	+	-	+	+
Calothrix elsteri CCALA 953	+	+	+	+	+
Calothrix parasitica NIES-267	+	+	-	+	+
Calothrix sp. 336/3	+	+	+	+	+
Calothrix sp. HK-06	+	+	-	+	+
Calothrix sp. NIES-2098	+	+	+	+	+
Calothrix sp. NIES-2100	+	+	+	+	+
Calothrix sp. NIES-3974	+	+	+	+	+
Calothrix sp. NIES-4071	+	+	-	+	+
Calothrix sp. NIES-4101	+	+	+	+	-
Calothrix sp. NIES-4105	+	+	-	+	+
Calothrix sp. PCC 6303	+	+	-	+	-
Calothrix sp. PCC 7507	+	+	-	+	+
Candidatus Atelocyanobacterium thalassa isolate SIO64986	+	-	-	-	-
Candidatus Synechococcus spongiarum	+	+	-	+	-
Candidatus Synechococcus spongiarum 142	+	-	-	+	-
Candidatus Synechococcus spongiarum 15L	+	+	-	+	-
Candidatus Synechococcus spongiarum LMB bulk15N	+	+	-	+	-
Chamaesiphon minutus (strain ATCC 27169 / PCC 6605)	+	+	+	+	+
Chamaesiphon polymorphus CCALA 037	+	+	-	+	+
Chlorogloea sp. CCALA 695	+	+	-	+	+
Chlorogloeopsis fritschii PCC 6912	+	+	+	+	+
Chondrocystis sp. NIES-4102	+	+	+	+	+
Chroococcales cyanobacterium IPPAS B-1203	+	+	+	+	+
Chroococcales cyanobacterium metabat2.561	+	+	+	-	-
Chroococcidiopsis cubana SAG 39.79	+	+	+	+	+
Chroococcidiopsis sp. CCALA 051	+	+	+	+	+
Chroococcidiopsis sp. TS-821	+	+	+	+	+
Chroococcidiopsis thermalis (strain PCC 7203)	+	+	+	+	+
Chroogloeocystis siderophila 5.2 s.c.1	+	+	+	+	+
Chrysosporum ovalisporum	+	+	-	+	+
Coleofasciculus chthonoplastes PCC 7420	+	+	+	+	+
Crinalium epipsammum PCC 9333	+	+	+	+	+
Crocosphaera chwakensis CCY0110	+	+	+	+	+
Crocosphaera subtropica (strain ATCC 51142 / BH68) (Cyanothece sp. (strain ATCC 51142))	+	+	+	+	+
Crocosphaera watsonii WH 0003	+	+	+	+	+
Crocosphaera watsonii WH 0005	+	+	+	+	+
Crocosphaera watsonii WH 0401	+	+	+	+	+
Crocosphaera watsonii WH 0402	+	+	+	+	+
Crocosphaera watsonii WH 8501	+	+	-	+	+
Crocosphaera watsonii WH 8502	+	+	+	+	+
Cuspidothrix issatschenkoi CHARLIE-1	+	+	+	+	+
Cyanobacteria bacterium 13_1_20CM_4_61_6	+	+	-	-	-
Cyanobacteria bacterium 13_1_40CM_2_61_4	+	+	-	+	-
Cyanobacteria bacterium CYA	+	-	+	-	-
Cyanobacteria bacterium J003	+	+	+	-	-
Cyanobacteria bacterium J007	-	+	+	+	-
Cyanobacteria bacterium J055	+	-	+	-	-
Cyanobacteria bacterium J069	+	+	-	+	-
Cyanobacteria bacterium J083	+	+	+	+	-
Cyanobacteria bacterium J149	+	+	+	+	-
Cyanobacteria bacterium M5B4	-	+	-	+	-
Cyanobacteria bacterium QH_9_48_43	+	+	-	+	-
Cyanobacteria bacterium QS_8_64_29	+	+	-	+	-
Cyanobacteria bacterium SW_9_44_58	+	+	-	+	-
Cyanobacteria bacterium TMED177	-	-	-	+	-
Cyanobacteria bacterium TMED188	+	+	-	+	-
Cyanobacteria bacterium TMED229	+	+	-	+	-
Cyanobacteria bacterium UBA10660	-	-	-	+	-
Cyanobacteria bacterium UBA11049	+	+	+	-	-
Cyanobacteria bacterium UBA11162	+	+	+	-	-
Cyanobacteria bacterium UBA11367	+	+	+	+	-
Cyanobacteria bacterium UBA11370	+	+	+	+	-
Cyanobacteria bacterium UBA11371	+	+	+	-	-
Cyanobacteria bacterium UBA11372	+	+	-	-	-
Cyanobacteria bacterium UBA11440	-	-	-	+	-
Cyanobacteria bacterium UBA11691	+	+	+	+	-
Cyanobacteria bacterium UBA11991	-	-	-	+	-
Cyanobacteria bacterium UBA8156	+	+	-	+	-
Cyanobacteria bacterium UBA8543	+	+	+	-	-
Cyanobacteria bacterium UBA8553	-	-	-	+	-
Cyanobacteria bacterium UBA9273	+	+	+	+	-
Cyanobacteria bacterium UBA9579	-	-	-	+	-
Cyanobacteria bacterium UBA9971	-	-	-	+	-
Cyanobacterium aponinum (strain PCC 10605)	+	+	+	+	+
Cyanobacterium aponinum IPPAS B-1201	+	+	+	+	-
cyanobacterium endosymbiont of Epithemia turgida isolate EtSB Lake Yunoko	+	+	-	+	-
cyanobacterium endosymbiont of Rhopalodia gibberula	+	+	-	+	-
Cyanobacterium sp. HL-69	+	+	+	+	-
Cyanobacterium sp. IPPAS B-1200	+	+	-	+	-
Cyanobacterium stanieri (strain ATCC 29140 / PCC 7202)	+	+	+	+	+
Cyanobium gracile (strain ATCC 27147 / PCC 6307)	+	+	-	+	-
Cyanobium sp.	+	+	-	+	-
Cyanobium sp. ARS6	+	+	-	+	-
Cyanobium sp. CACIAM 14	+	+	-	+	-
Cyanobium sp. MED843	-	-	-	+	-
Cyanobium sp. NAT70	-	-	-	+	-
Cyanobium sp. NIES-981	+	+	-	+	-
Cyanobium sp. PCC 7001	+	+	-	+	-
Cyanobium sp. PLM2.Bin73	+	+	-	+	-
Cyanobium sp. SAT1300	-	-	-	+	-
Cyanobium usitatum str. Tous	+	+	-	+	-
Cyanosarcina cf. burmensis CCALA 770	+	+	+	+	+
Cyanothece sp. (strain PCC 7425 / ATCC 29141)	+	+	+	+	+
Cyanothece sp. SIO2G6	+	-	+	+	-
Cyanothece sp. UBA12306	+	+	+	+	+
Cylindrospermopsis curvispora GIHE-G1	-	-	-	+	-
Cylindrospermopsis raciborskii CENA303	+	+	+	+	+
Cylindrospermopsis raciborskii CS-505	+	+	+	+	+
Cylindrospermopsis raciborskii MVCC14	+	+	+	+	+
Cylindrospermopsis raciborskii S05	+	+	+	+	+
Cylindrospermopsis sp. CR12	+	+	+	+	+
Cylindrospermum sp. NIES-4074	+	+	-	+	+
Cylindrospermum stagnale PCC 7417	+	+	-	+	+
Dactylococcopsis salina PCC 8305	+	+	-	+	+
Desertifilum sp. IPPAS B-1220	+	+	+	+	+
Dolichospermum compactum NIES-806	+	+	+	+	+
Dolichospermum flos-aquae CCAP 1403/13F	+	+	+	+	-
Dolichospermum planctonicum	+	+	+	+	+
Dolichospermum sp. UHCC 0315A	+	+	+	+	+
Euhalothece natronophila Z-M001	+	+	+	+	+
Euhalothece sp. KZN 001	+	+	-	+	+
filamentous cyanobacterium CCP2	+	+	+	+	+
filamentous cyanobacterium CCP3	+	+	+	+	+
filamentous cyanobacterium CCP5	+	+	+	+	+
filamentous cyanobacterium CCT1	+	+	+	+	+
filamentous cyanobacterium Phorm 46	+	+	-	-	+
filamentous cyanobacterium Phorm 6	+	+	-	+	+
Fischerella major NIES-592	+	+	+	+	+
Fischerella muscicola CCMEE 5323	+	+	+	+	+
Fischerella sp. NIES-3754	+	+	+	+	+
Fischerella sp. NIES-4106	+	+	-	+	+
Fischerella thermalis	+	+	+	+	+
Fischerella thermalis CCMEE 5201	+	+	+	+	+
Fischerella thermalis CCMEE 5205	+	+	+	+	+
Fischerella thermalis CCMEE 5268	+	+	+	+	+
Fischerella thermalis CCMEE 5273	+	+	+	-	+
Fischerella thermalis CCMEE 5318	+	+	+	+	+
Fischerella thermalis CCMEE 5330	+	+	+	+	+
Fremyella diplosiphon NIES-3275	+	+	+	+	+
Geitlerinema sp. PCC 7407	+	+	+	+	+
Geminocystis sp. NIES-3708	+	+	+	+	+
Geminocystis sp. NIES-3709	+	+	+	+	+
Gloeobacter kilaueensis JS1	+	+	-	+	+
Gloeobacter violaceus (strain ATCC 29082 / PCC 7421)	+	+	-	+	+
Gloeocapsa sp. DLM2.Bin57	+	+	+	+	-
Gloeocapsa sp. PCC 73106	+	+	+	+	+
Gloeocapsa sp. PCC 7428	+	+	+	+	+
Gloeocapsopsis sp. AAB1 = 1H9	+	+	+	+	-
Gloeomargarita lithophora Alchichica-D10	+	+	-	+	+
Gloeothece citriformis (strain PCC 7424) (Cyanothece sp. (strain PCC 7424))	+	+	+	+	+
Gloeothece verrucosa (strain PCC 7822) (Cyanothece sp. (strain PCC 7822))	+	+	+	+	+
Halomicronema excentricum str. Lakshadweep	+	+	+	+	+
Halomicronema hongdechloris C2206	+	+	+	+	+
Halothece sp. (strain PCC 7418) (Synechococcus sp. (strain PCC 7418))	+	+	+	+	+
Hapalosiphon sp. MRB220	+	+	+	+	+
Hapalosiphonaceae cyanobacterium JJU2	+	+	+	+	+
Hormoscilla sp. GUM007	+	+	+	+	+
Hormoscilla sp. GUM202	+	+	+	+	-
Hydrococcus rivularis NIES-593	+	+	+	+	+
Hydrocoleum sp. CS-953	+	+	+	+	-
Hyella patelloides LEGE 07179	+	+	+	+	+
Kamptonema sp. PCC 6506	+	+	+	+	-
Kamptonema sp. SIO1D9	+	+	+	+	-
Kamptonema sp. SIO4C4	-	-	-	+	-
Leptolyngbya antarctica	+	-	+	-	+
Leptolyngbya boryana NIES-2135	+	+	+	+	+
Leptolyngbya foveolarum	+	+	-	+	+
Leptolyngbya sp.	+	+	+	+	+
Leptolyngbya sp. DLM2.Bin15	+	+	+	+	+
Leptolyngbya sp. DLM2.Bin27	+	+	+	+	+
Leptolyngbya sp. 'hensonii'	+	+	+	+	+
Leptolyngbya sp. Heron Island J	+	+	+	+	+
Leptolyngbya sp. IPPAS B-1204	+	+	+	+	+
Leptolyngbya sp. LCM1.Bin17	+	+	+	+	-
Leptolyngbya sp. NIES-2104	+	+	+	+	+
Leptolyngbya sp. NIES-3755	+	+	+	+	+
Leptolyngbya sp. O-77	+	+	-	+	+
Leptolyngbya sp. PCC 7375	+	+	+	+	+
Leptolyngbya sp. PCC 7376	+	-	+	+	+
Leptolyngbya sp. SIO1D8	-	+	+	+	-
Leptolyngbya sp. SIO1E4	+	+	+	+	-
Leptolyngbya sp. SIO3F4	+	+	+	+	-
Leptolyngbya sp. SIO4C1	+	+	+	+	-
Leptolyngbya sp. SIOISBB	+	+	+	-	-
Leptolyngbya valderiana BDU 20041	+	+	+	+	+
Leptolyngbyaceae cyanobacterium CCMR0081	+	+	+	-	-
Leptolyngbyaceae cyanobacterium CCMR0082	+	+	+	+	-
Limnoraphis robusta CS-951	+	+	+	+	+
Limnospira fusiformis SAG 85.79	+	+	+	+	-
Limnospira indica PCC 8005	+	+	+	+	+
Limnospira sp. BM	-	-	-	+	-
Limnothrix rosea IAM M-220	+	-	+	+	+
Limnothrix sp. CACIAM 69d	+	+	+	+	+
Limnothrix sp. P13C2	+	+	+	+	+
Lyngbya aestuarii BL J	+	+	+	+	+
Lyngbya confervoides BDU141951	+	+	+	+	+
Lyngbya sp. (strain PCC 8106) (Lyngbya aestuarii (strain CCY9616))	+	+	+	+	-
Mastigocladus laminosus UU774	+	+	+	+	+
Mastigocoleus testarum BC008	+	+	+	+	-
Merismopedia glauca CCAP 1448/3	+	+	+	+	+
Merismopedia sp. SIO2A8	+	+	+	+	-
Microcoleaceae bacterium UBA10368	-	+	+	-	+
Microcoleaceae bacterium UBA11344	-	+	+	-	+
Microcoleaceae bacterium UBA9251	+	+	+	+	+
Microcoleus sp. PCC 7113	+	+	+	+	+
Microcoleus sp. SIO2G3	+	+	+	+	-
Microcoleus vaginatus FGP-2	+	+	+	+	+
Microcystis aeruginosa (strain NIES-843)	+	+	+	+	-
Microcystis aeruginosa (strain NIES-88)	+	+	+	+	-
Microcystis aeruginosa 11-30S32	+	+	+	+	-
Microcystis aeruginosa DA14	+	+	+	+	-
Microcystis aeruginosa DIANCHI905	+	+	+	+	-
Microcystis aeruginosa EAWAG127a	+	+	+	+	-
Microcystis aeruginosa FACHB-524	+	+	+	+	-
Microcystis aeruginosa KLA2	+	+	+	+	-
Microcystis aeruginosa KW	+	+	+	+	-
Microcystis aeruginosa Ma_AC_P_19900807_S299	-	+	-	+	-
Microcystis aeruginosa Ma_MB_F_20061100_S20D	+	+	+	+	-
Microcystis aeruginosa Ma_MB_S_20031200_S102	+	+	+	+	-
Microcystis aeruginosa Ma_OC_H_19870700_S124	+	+	+	+	-
Microcystis aeruginosa Ma_OC_LR_19540900_S633	+	+	+	+	-
Microcystis aeruginosa Ma_QC_B_20070730_S2	+	+	+	-	-
Microcystis aeruginosa Ma_QC_C_20070703_M131	+	+	+	+	-
Microcystis aeruginosa Ma_QC_C_20070823_S13	+	+	+	+	-
Microcystis aeruginosa Ma_QC_Ca_00000000_S207	-	+	+	+	-
Microcystis aeruginosa Ma_QC_Ch_20071001_S25D	+	+	+	+	-
Microcystis aeruginosa Ma_SC_T_19800800_S464	+	+	+	+	-
Microcystis aeruginosa NIES-2519	+	+	+	+	-
Microcystis aeruginosa NIES-2520	+	+	+	+	-
Microcystis aeruginosa NIES-2521	+	+	+	+	-
Microcystis aeruginosa NIES-2549	+	+	+	+	-
Microcystis aeruginosa NIES-298	+	+	+	+	-
Microcystis aeruginosa NIES-3787	+	+	+	+	-
Microcystis aeruginosa NIES-3804	+	+	+	+	-
Microcystis aeruginosa NIES-3806	+	+	+	+	-
Microcystis aeruginosa NIES-4285	+	+	+	+	-
Microcystis aeruginosa NIES-4325	+	+	+	+	-
Microcystis aeruginosa NIES-44	+	+	+	+	-
Microcystis aeruginosa NIES-87	+	+	+	+	-
Microcystis aeruginosa NIES-98	+	+	+	+	-
Microcystis aeruginosa PCC 7806	+	+	+	+	-
Microcystis aeruginosa PCC 7806SL	+	+	+	+	-
Microcystis aeruginosa PCC 7941	+	+	+	+	-
Microcystis aeruginosa PCC 9443	+	+	+	+	-
Microcystis aeruginosa PCC 9701	+	+	+	+	-
Microcystis aeruginosa PCC 9717	+	+	+	+	-
Microcystis aeruginosa PCC 9806	+	+	+	+	-
Microcystis aeruginosa PCC 9807	+	+	+	+	-
Microcystis aeruginosa PCC 9808	+	+	+	+	-
Microcystis aeruginosa PCC 9809	+	+	+	+	-
Microcystis aeruginosa Sj	+	+	+	+	-
Microcystis aeruginosa SPC777	+	+	+	+	-
Microcystis aeruginosa TA09	+	+	+	+	-
Microcystis aeruginosa TAIHU98	+	+	+	+	-
Microcystis flos-aquae DF17	+	+	+	-	-
Microcystis flos-aquae Mf_QC_C_20070823_S10D	+	+	+	+	-
Microcystis flos-aquae Mf_WU_F_19750830_S460	+	+	+	+	-
Microcystis flos-aquae TF09	+	+	+	+	-
Microcystis novacekii Mn_MB_F_20050700_S1D	+	+	+	+	-
Microcystis panniformis FACHB-1757	+	+	+	+	-
Microcystis panniformis Mp_MB_F_20051200_S9	+	+	+	+	-
Microcystis sp. 0824	+	+	+	+	-
Microcystis sp. M_OC_Ca_00000000_C217Col	+	+	+	+	-
Microcystis sp. M_QC_C_20170808_M3Col	+	+	+	+	-
Microcystis sp. M_QC_C_20170808_M9Col	-	+	+	+	-
Microcystis sp. MC19	+	+	+	+	-
Microcystis sp. Msp_OC_L_20101000_S702	+	+	+	+	-
Microcystis sp. T1-4	+	+	+	+	-
Microcystis viridis Mv_BB_P_19951000_S68D	+	+	+	+	-
Microcystis viridis NIES-102	+	+	+	+	-
Microcystis wesenbergii Mw_MB_S_20031200_S109D	+	+	+	+	-
Microcystis wesenbergii Mw_QC_S_20081001_S30D	+	+	+	+	-
Microcystis wesenbergii TW10	+	+	+	+	-
Moorea bouillonii PNG	+	+	+	+	+
Moorea producens 3L	+	+	+	+	+
Moorea producens JHB	+	+	+	+	+
Moorea producens PAL-8-15-08-1	+	+	+	+	+
Moorea sp. SIO1F2	+	+	+	+	-
Moorea sp. SIO2I5	+	+	-	-	-
Moorea sp. SIO3A2	+	+	+	+	-
Moorea sp. SIO3C2	+	+	+	+	-
Moorea sp. SIO3E8	+	+	+	+	-
Moorea sp. SIO3G5	-	+	+	-	-
Moorea sp. SIO3H5	+	+	+	+	-
Moorea sp. SIO3I6	+	+	+	+	-
Moorea sp. SIO3I7	+	+	+	-	-
Moorea sp. SIO4A1	+	+	+	+	-
Moorea sp. SIO4A3	+	+	-	-	-
Moorea sp. SIO4A5	+	+	+	+	-
Moorea sp. SIO4E2	+	+	+	+	-
Moorea sp. SIO4G2	+	+	+	-	-
Moorea sp. SIOASIH	+	+	+	+	-
Neosynechococcus sphagnicola sy1	+	+	+	-	+
Nodularia sp. (in: Bacteria)	+	+	-	+	-
Nodularia sp. NIES-3585	+	+	+	+	+
Nodularia spumigena CCY9414	+	+	+	+	+
Nodularia spumigena CENA596	+	+	+	+	+
Nodularia spumigena UHCC 0039	-	+	-	+	+
Nostoc azollae (strain 0708) (Anabaena azollae (strain 0708))	+	+	-	+	+
Nostoc calcicola FACHB-389	+	+	+	+	+
Nostoc carneum NIES-2107	+	+	+	+	+
Nostoc commune NIES-4072	+	+	+	+	+
Nostoc commune var. flagelliforme NX-09	+	-	-	-	-
Nostoc cycadae WK-1	+	+	+	+	+
Nostoc edaphicum CCNP1411	-	-	-	+	-
Nostoc flagelliforme CCNUN1	+	+	+	+	+
Nostoc linckia NIES-25	+	+	+	+	+
Nostoc linckia z16	+	+	+	+	+
Nostoc minutum NIES-26	+	+	+	+	+
Nostoc piscinale CENA21	+	+	+	+	+
Nostoc punctiforme (strain ATCC 29133 / PCC 73102)	+	+	+	+	+
Nostoc punctiforme NIES-2108	+	+	+	+	+
Nostoc sp. (strain ATCC 29411 / PCC 7524)	+	+	+	+	+
Nostoc sp. (strain PCC 7120 / SAG 25.82 / UTEX 2576)	+	+	+	+	+
Nostoc sp. 106C	+	+	+	+	+
Nostoc sp. 3335mG	+	-	-	+	+
Nostoc sp. ATCC 43529	+	+	+	+	+
Nostoc sp. ATCC 53789	+	+	+	+	+
Nostoc sp. CENA543	+	+	+	+	+
Nostoc sp. HK-01	+	+	+	+	+
Nostoc sp. KVJ20	+	+	+	+	+
Nostoc sp. 'Lobaria pulmonaria (5183) cyanobiont'	+	+	+	+	+
Nostoc sp. MBR 210	+	+	+	+	+
Nostoc sp. NIES-2111	+	+	+	+	+
Nostoc sp. NIES-4103	+	+	+	+	+
Nostoc sp. PCC 7107	+	+	-	+	+
Nostoc sp. 'Peltigera malacea cyanobiont' DB3992	+	+	-	+	-
Nostoc sp. 'Peltigera membranacea cyanobiont' 210A	+	+	+	+	+
Nostoc sp. 'Peltigera membranacea cyanobiont' 213	+	+	-	+	+
Nostoc sp. 'Peltigera membranacea cyanobiont' 232	+	+	-	+	+
Nostoc sp. 'Peltigera membranacea cyanobiont' N6	+	+	-	+	+
Nostoc sp. RF31YmG	+	+	+	+	+
Nostoc sp. T09	+	+	+	+	+
Nostoc sp. TCL240-02	+	+	+	+	-
Nostoc sp. UIC 10630	+	+	+	-	-
Nostoc sphaeroides CCNUC1	+	+	+	+	-
Nostocales cyanobacterium HT-58-2	+	+	+	+	+
Okeania hirsuta	+	+	+	+	+
Okeania sp. SIO1F9	+	+	+	+	-
Okeania sp. SIO1H2	+	+	+	+	-
Okeania sp. SIO1H6	+	+	+	+	-
Okeania sp. SIO1I7	+	+	+	+	-
Okeania sp. SIO2C2	+	+	+	+	-
Okeania sp. SIO2D1	+	+	-	-	-
Okeania sp. SIO2F5	+	+	+	+	-
Okeania sp. SIO2H7	-	+	-	+	-
Okeania sp. SIO3B5	+	+	+	+	-
Okeania sp. SIO3C4	-	+	+	-	-
Okeania sp. SIO3H1	+	+	+	+	-
Okeania sp. SIO3I5	+	+	-	+	-
Oscillatoria acuminata PCC 6304	+	+	+	+	+
Oscillatoria nigro-viridis PCC 7112	+	+	+	+	+
Oscillatoria sp. SIO1A7	-	-	-	+	-
Oscillatoriales cyanobacterium C42_A2020_001	-	-	-	+	-
Oscillatoriales cyanobacterium CG2_30_40_61	+	+	+	+	+
Oscillatoriales cyanobacterium CG2_30_44_21	+	+	-	+	+
Oscillatoriales cyanobacterium JSC-12	+	-	+	-	+
Oscillatoriales cyanobacterium SpSt-418	+	+	-	+	-
Oscillatoriales cyanobacterium USR001	+	+	+	+	+
Oxynema sp. AP17	+	+	+	+	-
Phormidesmis priestleyi	+	+	-	+	+
Phormidesmis priestleyi Ana	+	+	+	+	+
Phormidesmis priestleyi ULC007	+	+	+	+	+
Phormidium ambiguum IAM M-71	+	+	+	+	+
Phormidium sp. GEM2.Bin31	+	+	+	+	-
Phormidium sp. OSCR	+	+	+	+	+
Phormidium sp. SL48-SHIP	+	+	+	+	+
Phormidium tenue NIES-30	+	+	+	+	+
Phormidium willei BDU 130791	+	+	+	+	+
Planktothricoides sp. SpSt-374	+	+	-	+	-
Planktothricoides sp. SR001	+	+	+	+	-
Planktothrix agardhii (Oscillatoria agardhii)	+	+	+	+	+
Planktothrix agardhii CCAP 1459/11A	+	+	+	+	+
Planktothrix agardhii NIES-204	+	+	+	+	+
Planktothrix agardhii NIVA-CYA 126/8	+	+	+	+	+
Planktothrix prolifica NIVA-CYA 98	-	+	-	-	-
Planktothrix rubescens NIVA-CYA 18	-	-	-	+	-
Planktothrix sp. PCC 11201	+	+	+	+	+
Planktothrix sp. UBA10369	-	+	+	-	+
Planktothrix sp. UBA8402	-	+	-	-	-
Planktothrix sp. UBA8407	+	+	+	+	+
Planktothrix tepida PCC 9214	+	+	+	+	+
Pleurocapsa sp. CCALA 161	+	+	+	-	+
Pleurocapsa sp. PCC 7327	+	+	+	+	+
Prochlorococcus marinus (strain AS9601)	+	-	-	+	+
Prochlorococcus marinus (strain MIT 9211)	+	-	-	-	+
Prochlorococcus marinus (strain MIT 9215)	+	-	-	+	+
Prochlorococcus marinus (strain MIT 9301)	+	-	-	+	+
Prochlorococcus marinus (strain MIT 9303)	+	-	-	-	+
Prochlorococcus marinus (strain MIT 9312)	+	-	-	-	+
Prochlorococcus marinus (strain MIT 9313)	+	-	-	-	+
Prochlorococcus marinus (strain MIT 9515)	+	-	-	+	+
Prochlorococcus marinus (strain NATL1A)	+	-	-	+	+
Prochlorococcus marinus (strain NATL2A)	+	-	-	-	+
Prochlorococcus marinus (strain SARG / CCMP1375 / SS120)	+	-	-	+	+
Prochlorococcus marinus str. GP2	+	-	-	-	+
Prochlorococcus marinus str. MIT 1320	+	-	-	-	+
Prochlorococcus marinus str. MIT 1323	+	-	-	-	+
Prochlorococcus marinus str. MIT 1342	+	-	-	-	+
Prochlorococcus marinus str. MIT 9116	+	-	-	-	+
Prochlorococcus marinus str. MIT 9201	+	-	-	-	+
Prochlorococcus marinus str. MIT 9202	+	-	-	-	+
Prochlorococcus marinus str. MIT 9302	+	-	-	-	+
Prochlorococcus marinus str. MIT 9314	+	-	-	-	+
Prochlorococcus marinus str. MIT 9401	+	-	-	-	+
Prochlorococcus marinus str. PAC1	+	-	-	-	+
Prochlorococcus marinus str. SB	+	-	-	-	+
Prochlorococcus marinus str. XMU1401	+	-	-	-	+
Prochlorococcus marinus subsp. pastoris (strain CCMP1986 / NIES-2087 / MED4)	+	-	-	-	+
Prochlorococcus marinus XMU1408	+	-	-	-	+
Prochlorococcus sp. MED-G132	+	-	-	-	+
Prochlorococcus sp. MIT 0601	+	-	-	-	+
Prochlorococcus sp. MIT 0602	+	-	-	-	+
Prochlorococcus sp. MIT 0604	+	-	-	-	+
Prochlorococcus sp. MIT 0701	+	-	-	-	+
Prochlorococcus sp. MIT 0801	+	-	-	-	+
Prochlorococcus sp. MIT 1303	+	-	-	-	+
Prochlorococcus sp. MIT 1306	+	-	-	-	+
Prochlorococcus sp. RS01	+	-	-	-	+
Prochlorothrix hollandica PCC 9006 = CALU 1027	+	+	+	+	-
Pseudanabaena biceps PCC 7429	+	+	+	+	+
Pseudanabaena frigida	+	+	+	+	+
Pseudanabaena sp.	+	+	+	+	+
Pseudanabaena sp. ABRG5-3	+	+	+	+	+
Pseudanabaena sp. PCC 7367	+	+	+	+	+
Pseudanabaena sp. SR411	+	+	+	+	+
Pseudanabaena sp. UWO310	+	+	+	+	-
Pseudanabaena sp. UWO311	+	+	+	+	-
Raphidiopsis brookii D9	+	+	+	+	+
Raphidiopsis curvata NIES-932	+	+	+	+	+
Richelia intracellularis HH01	+	+	-	+	+
Richelia intracellularis HM01	-	+	-	+	-
Richelia sp.	-	-	-	+	+
Rippkaea orientalis (strain PCC 8801) (Cyanothece sp. (strain PCC 8801))	+	+	+	+	+
Rivularia sp. PCC 7116	+	+	-	+	+
Roseofilum reptotaenium AO1-A	+	+	+	+	+
Rubidibacter lacunae KORDI 51-2	+	+	+	+	+
Scytonema hofmannii PCC 7110	+	+	+	+	+
Scytonema millei VB511283	+	+	+	-	+
Scytonema sp. HK-05	+	+	+	+	+
Scytonema sp. NIES-4073	+	+	+	+	+
Scytonema tolypothrichoides VB-61278	+	+	+	+	+
Shackletoniella antarctica	-	+	-	+	+
Snowella sp.	+	+	+	+	+
Sphaerospermopsis kisseleviana NIES-73	+	+	+	+	+
Sphaerospermopsis reniformis	+	+	+	+	+
Sphaerospermopsis sp. SIO1G2	+	+	-	-	-
Spirulina sp. DLM2.Bin59	+	+	+	-	-
Stanieria cyanosphaera (strain ATCC 29371 / PCC 7437)	+	+	+	+	+
Stanieria sp. NIES-3757	+	+	+	+	+
Stenomitos frigidus ULC18	+	+	+	+	-
Symploca sp. SIO1A3	+	+	+	+	-
Symploca sp. SIO1C2	+	+	+	+	-
Symploca sp. SIO1C4	+	+	-	+	-
Symploca sp. SIO2B6	+	+	+	+	-
Symploca sp. SIO2C1	+	+	+	+	-
Symploca sp. SIO2D2	+	+	+	+	-
Symploca sp. SIO2E6	+	+	+	-	-
Symploca sp. SIO2E9	+	+	-	+	-
Symploca sp. SIO3C6	+	+	-	+	-
Symploca sp. SIO3E6	+	+	-	+	-
Synechococcales bacterium UBA10510	+	+	-	+	-
Synechococcales bacterium UBA12195	+	-	-	-	-
Synechococcales bacterium UBA8138	+	+	-	-	-
Synechococcus elongatus (strain PCC 7942 / FACHB-805) (Anacystis nidulans R2)	+	+	+	+	+
Synechococcus elongatus PCC 11801	+	+	+	+	+
Synechococcus lacustris	+	+	-	+	-
Synechococcus lividus PCC 6715	+	+	+	+	+
Synechococcus sp. (strain ATCC 27144 / PCC 6301 / SAUG 1402/1) (Anacystis nidulans)	+	+	+	+	+
Synechococcus sp. (strain ATCC 27167 / PCC 6312)	+	+	+	+	+
Synechococcus sp. (strain ATCC 27264 / PCC 7002 / PR-6) (Agmenellum quadruplicatum)	+	-	+	+	+
Synechococcus sp. (strain ATCC 29403 / PCC 7335)	+	+	-	+	+
Synechococcus sp. (strain CC9311)	-	-	-	+	+
Synechococcus sp. (strain CC9605)	+	-	-	+	-
Synechococcus sp. (strain CC9902)	-	-	-	+	-
Synechococcus sp. (strain JA-2-3B'a(2-13)) (Cyanobacteria bacterium Yellowstone B-Prime)	+	+	+	+	+
Synechococcus sp. (strain JA-3-3Ab) (Cyanobacteria bacterium Yellowstone A-Prime)	+	+	-	+	+
Synechococcus sp. (strain RCC307)	-	-	-	+	-
Synechococcus sp. (strain WH7803)	+	+	-	+	-
Synechococcus sp. (strain WH7805)	+	+	-	+	-
Synechococcus sp. (strain WH8020)	-	-	-	+	-
Synechococcus sp. (strain WH8102)	+	-	-	+	-
Synechococcus sp. (strain WH8103)	+	-	-	+	-
Synechococcus sp. 60AY4M2	+	+	+	+	+
Synechococcus sp. Ace-Pa	+	+	-	+	-
Synechococcus sp. ARS1019	-	-	-	+	-
Synechococcus sp. Baikal-G1	-	-	-	+	-
Synechococcus sp. BL107	-	-	-	+	-
Synechococcus sp. BS56D	+	+	-	+	-
Synechococcus sp. CB0101	+	+	-	+	-
Synechococcus sp. EAC657	-	-	-	+	-
Synechococcus sp. GFB01	-	-	-	+	-
Synechococcus sp. HK01-R	-	-	-	+	-
Synechococcus sp. KORDI-100	+	+	-	+	-
Synechococcus sp. KORDI-49	+	+	-	+	-
Synechococcus sp. KORDI-52	+	+	-	+	-
Synechococcus sp. Lanier	+	+	-	+	-
Synechococcus sp. LTW-R	-	-	-	+	-
Synechococcus sp. MED650	+	+	-	+	-
Synechococcus sp. MED850	+	+	-	+	-
Synechococcus sp. MED-G134	-	-	-	+	-
Synechococcus sp. MED-G68	-	-	-	+	-
Synechococcus sp. MED-G71	-	-	-	+	-
Synechococcus sp. MIT S9504	+	+	-	+	-
Synechococcus sp. MIT S9508	+	-	-	+	-
Synechococcus sp. NAT40	+	-	-	+	-
Synechococcus sp. NIES-970	+	-	+	+	+
Synechococcus sp. NP17	+	-	-	-	-
Synechococcus sp. PCC 11901	+	-	+	+	+
Synechococcus sp. PCC 7003	+	-	+	+	+
Synechococcus sp. PCC 7117	+	-	+	+	+
Synechococcus sp. PCC 7502	+	+	+	+	+
Synechococcus sp. RS344	-	-	-	+	-
Synechococcus sp. RS9916	-	-	-	+	-
Synechococcus sp. RS9917	+	+	-	+	-
Synechococcus sp. RSCCF101	+	+	-	+	-
Synechococcus sp. SB0666_bin_14	-	-	-	+	-
Synechococcus sp. SB0667_bin_8	-	-	-	+	-
Synechococcus sp. SB0675_bin_6	-	-	-	+	-
Synechococcus sp. SB0675_bin_7	+	+	-	+	-
Synechococcus sp. SB0676_bin_10	+	+	-	+	-
Synechococcus sp. SB0678_bin_12	+	+	-	+	-
Synechococcus sp. SynAce01	+	+	-	+	-
Synechococcus sp. TMED19	-	-	-	+	-
Synechococcus sp. TMED20	+	+	-	+	-
Synechococcus sp. UBA8071	+	-	-	+	-
Synechococcus sp. UBA8638	+	+	-	+	-
Synechococcus sp. WH 5701	+	+	-	+	-
Synechococcus sp. WH 8016	+	+	-	+	-
Synechococcus sp. WH 8101	+	+	-	+	-
Synechococcus sp. WH 8109	+	-	-	+	-
Synechococcus sp. XM-24	+	+	-	+	-
Synechocystis sp. (strain PCC 6714) (Aphanocapsa sp. (strain PCC 6714))	+	+	+	+	+
Synechocystis sp. (strain PCC 6803 / Kazusa)	+	+	+	+	+
Synechocystis sp. CACIAM 05	+	+	+	+	-
Thermoleptolyngbya sp. PKUAC-SCTA183	+	+	-	+	-
Thermosynechococcus elongatus (strain BP-1)	+	+	+	+	-
Thermosynechococcus elongatus PKUAC-SCTE542	-	+	+	+	-
Thermosynechococcus sp. CL-1	+	+	+	+	-
Thermosynechococcus sp. NK55a	+	+	+	+	+
Tolypothrix bouteillei VB521301	+	+	+	+	+
Tolypothrix campylonemoides VB511288	+	+	+	+	+
Tolypothrix sp. NIES-4075	+	+	+	+	+
Tolypothrix sp. PCC 7601	+	+	+	+	+
Tolypothrix sp. PCC 7910	+	+	+	+	-
Tolypothrix tenuis PCC 7101	+	+	+	+	+
Trichodesmium erythraeum (strain IMS101)	+	+	+	+	+
Trichormus variabilis (strain ATCC 29413 / PCC 7937) (Anabaena variabilis)	+	+	+	+	+
Trichormus variabilis NIES-23	+	+	+	+	+
Trichormus variabilis SAG 1403-4b	+	+	+	+	+
Tychonema bourrellyi FEM_GT703	+	+	-	+	+
uncultured Coleofasciculus sp.	-	+	-	-	-
uncultured Leptolyngbya sp.	-	+	-	-	-
uncultured Microcoleus sp.	-	+	-	-	-
uncultured Prochlorococcus marinus clone HF10-88D1	+	-	-	+	-
uncultured Synechococcales cyanobacterium	-	+	-	+	-
Westiella intricata UH HT-29-1	+	-	+	-	-
Westiellopsis prolifica IICB1	+	+	+	+	+
Xenococcus sp. PCC 7305	+	+	+	-	+

## Sheet: PFKs in Microcystis
organism	protein name	gene id	Uniprot entry
Microcystis aeruginosa	ATP-dependent 6-phosphofructokinase, ATP-PFK, Phosphofructokinase, EC 2.7.1.11 (Phosphohexokinase)	pfkA	A6P622
Microcystis aeruginosa	ATP-dependent 6-phosphofructokinase, ATP-PFK, Phosphofructokinase, EC 2.7.1.11 (Phosphohexokinase)	pfkA_2 pfkA MAN88_37520	A0A8D5R8F6
Microcystis aeruginosa	ATP-dependent 6-phosphofructokinase	pfkA_1 MAN88_10620	A0A8D5TNW8
Microcystis aeruginosa (strain NIES-843)	ATP-dependent 6-phosphofructokinase, ATP-PFK, Phosphofructokinase, EC 2.7.1.11 (Phosphohexokinase)	pfkA MAE_52710	B0JY55
Microcystis aeruginosa (strain NIES-843)	Phosphofructokinase	MAE_38160	B0JPR4
Microcystis aeruginosa (strain NIES-88)	ATP-dependent 6-phosphofructokinase, ATP-PFK, Phosphofructokinase, EC 2.7.1.11 (Phosphohexokinase)	pfkA OA58_05345	A0A139GRX9
Microcystis aeruginosa (strain NIES-88)	6-phosphofructokinase	OA58_12135	A0A139GLJ1
Microcystis aeruginosa 11-30S32	ATP-dependent 6-phosphofructokinase, ATP-PFK, Phosphofructokinase, EC 2.7.1.11 (Phosphohexokinase)	pfkA MAE30S32_19310	A0A510PHS1
Microcystis aeruginosa 11-30S32	6-phosphofructokinase	MAE30S32_43250	A0A510PQC5
Microcystis aeruginosa BLCC-F108	ATP-dependent 6-phosphofructokinase, ATP-PFK, Phosphofructokinase, EC 2.7.1.11 (Phosphohexokinase)	pfkA H0902_00030	A0A841UL47
Microcystis aeruginosa BLCC-F108	6-phosphofructokinase	H0902_16220	A0A841UMS2
Microcystis aeruginosa BLCC-F158	ATP-dependent 6-phosphofructokinase, ATP-PFK, Phosphofructokinase, EC 2.7.1.11 (Phosphohexokinase)	pfkA H0901_02900	A0A841V1Z5
Microcystis aeruginosa BLCC-F158	6-phosphofructokinase	H0901_23605	A0A841VB83
Microcystis aeruginosa DA14	ATP-dependent 6-phosphofructokinase, ATP-PFK, Phosphofructokinase, EC 2.7.1.11 (Phosphohexokinase)	pfkA DWQ56_09755	A0A3E0MCS5
Microcystis aeruginosa DA14	6-phosphofructokinase	DWQ56_05525	A0A3E0MLF1
Microcystis aeruginosa EAWAG127a	ATP-dependent 6-phosphofructokinase, ATP-PFK, Phosphofructokinase, EC 2.7.1.11 (Phosphohexokinase)	pfkA EZJ55_21480	A0A5J5M085
Microcystis aeruginosa EAWAG127a	6-phosphofructokinase	EZJ55_16045	A0A5J5LWT6
Microcystis aeruginosa FACHB-524	ATP-dependent 6-phosphofructokinase, ATP-PFK, Phosphofructokinase, EC 2.7.1.11 (Phosphohexokinase)	pfkA ED562_18040	A0A3N0W090
Microcystis aeruginosa FACHB-524	6-phosphofructokinase	ED562_10575	A0A3N0WGS2
Microcystis aeruginosa FACHB-905 = DIANCHI905	ATP-dependent 6-phosphofructokinase, ATP-PFK, Phosphofructokinase, EC 2.7.1.11 (Phosphohexokinase)	pfkA1 pfkA C789_4430	L8NRH7
Microcystis aeruginosa FACHB-905 = DIANCHI905	Phosphofructokinase family protein	pfkA2 C789_1471	L8P0C0
Microcystis aeruginosa FD4	ATP-dependent 6-phosphofructokinase, ATP-PFK, Phosphofructokinase, EC 2.7.1.11 (Phosphohexokinase)	pfkA GQR42_11130	A0A857D334
Microcystis aeruginosa FD4	ATP-dependent 6-phosphofructokinase, EC 2.7.1.11	GQR42_04300	A0A857D176
Microcystis aeruginosa KW	ATP-dependent 6-phosphofructokinase, ATP-PFK, Phosphofructokinase, EC 2.7.1.11 (Phosphohexokinase)	pfkA B1L04_21580	A0A1V4BMI9
Microcystis aeruginosa KW	6-phosphofructokinase	B1L04_20205	A0A1V4BUL4
Microcystis aeruginosa Ma_MB_F_20061100_S20D	ATP-dependent 6-phosphofructokinase, ATP-PFK, Phosphofructokinase, EC 2.7.1.11 (Phosphohexokinase)	pfkA EWV78_08175	A0A552ER30
Microcystis aeruginosa Ma_MB_F_20061100_S20D	6-phosphofructokinase	EWV78_08920	A0A552EQ36
Microcystis aeruginosa Ma_MB_S_20031200_S102	ATP-dependent 6-phosphofructokinase, ATP-PFK, Phosphofructokinase, EC 2.7.1.11 (Phosphohexokinase)	pfkA EWV92_07885	A0A552EW38
Microcystis aeruginosa Ma_MB_S_20031200_S102	6-phosphofructokinase	EWV92_13315	A0A552EN25
Microcystis aeruginosa Ma_OC_H_19870700_S124	ATP-dependent 6-phosphofructokinase, ATP-PFK, Phosphofructokinase, EC 2.7.1.11 (Phosphohexokinase)	pfkA EWV63_04855	A0A552AU68
Microcystis aeruginosa Ma_OC_H_19870700_S124	6-phosphofructokinase	EWV63_03615	A0A552AVH8
Microcystis aeruginosa Ma_QC_B_20070730_S2	ATP-dependent 6-phosphofructokinase, ATP-PFK, Phosphofructokinase, EC 2.7.1.11 (Phosphohexokinase)	pfkA EWV80_01040	A0A552E927
Microcystis aeruginosa Ma_QC_B_20070730_S2	6-phosphofructokinase	EWV80_02940	A0A552E643
Microcystis aeruginosa Ma_QC_C_20070703_M131	ATP-dependent 6-phosphofructokinase, ATP-PFK, Phosphofructokinase, EC 2.7.1.11 (Phosphohexokinase)	pfkA EWV85_19885	A0A551X8D9
Microcystis aeruginosa Ma_QC_C_20070703_M131	6-phosphofructokinase	EWV85_24330	A0A551X212
Microcystis aeruginosa Ma_QC_C_20070823_S13	ATP-dependent 6-phosphofructokinase, ATP-PFK, Phosphofructokinase, EC 2.7.1.11 (Phosphohexokinase)	pfkA EWV48_15405	A0A552GJR8
Microcystis aeruginosa Ma_QC_C_20070823_S13	6-phosphofructokinase	EWV48_03910	A0A552H3C8
Microcystis aeruginosa Ma_QC_Ca_00000000_S207	ATP-dependent 6-phosphofructokinase, ATP-PFK, Phosphofructokinase, EC 2.7.1.11 (Phosphohexokinase)	pfkA EWV91_02055	A0A552G2V2
Microcystis aeruginosa Ma_QC_Ca_00000000_S207	6-phosphofructokinase	EWV91_00565	A0A552G582
Microcystis aeruginosa Ma_QC_Ch_20071001_S25D	ATP-dependent 6-phosphofructokinase, ATP-PFK, Phosphofructokinase, EC 2.7.1.11 (Phosphohexokinase)	pfkA EWV57_19490	A0A552FGY5
Microcystis aeruginosa Ma_QC_Ch_20071001_S25D	6-phosphofructokinase	EWV57_04820	A0A552G1H9
Microcystis aeruginosa Ma_SC_T_19800800_S464	ATP-dependent 6-phosphofructokinase, ATP-PFK, Phosphofructokinase, EC 2.7.1.11 (Phosphohexokinase)	pfkA EWV81_10440	A0A552DVJ8
Microcystis aeruginosa Ma_SC_T_19800800_S464	6-phosphofructokinase	EWV81_02440	A0A552E4T8
Microcystis aeruginosa NIES-2519	ATP-dependent 6-phosphofructokinase, ATP-PFK, Phosphofructokinase, EC 2.7.1.11 (Phosphohexokinase)	pfp pfkA MiYa_03291	A0A5A5RAE2
Microcystis aeruginosa NIES-2519	ATP-dependent 6-phosphofructokinase, EC 2.7.1.11	pfkA MiYa_02802	A0A5A5R4R6
Microcystis aeruginosa NIES-2520	ATP-dependent 6-phosphofructokinase, ATP-PFK, Phosphofructokinase, EC 2.7.1.11 (Phosphohexokinase)	pfp pfkA MiTe_03244	A0A5A5RNJ3
Microcystis aeruginosa NIES-2520	ATP-dependent 6-phosphofructokinase, EC 2.7.1.11	pfkA MiTe_00995	A0A5A5RC78
Microcystis aeruginosa NIES-2521	ATP-dependent 6-phosphofructokinase, ATP-PFK, Phosphofructokinase, EC 2.7.1.11 (Phosphohexokinase)	pfp_1 pfkA MiTs_01819	A0A5A5S304
Microcystis aeruginosa NIES-2521	Pyrophosphate-fructose 6-phosphate 1-phosphotransferase, EC 2.7.1.90	pfp_2 MiTs_02197	A0A5A5RUG5
Microcystis aeruginosa NIES-2549	ATP-dependent 6-phosphofructokinase, ATP-PFK, Phosphofructokinase, EC 2.7.1.11 (Phosphohexokinase)	pfkA MYAER_0478	A0A0F6RJD8
Microcystis aeruginosa NIES-2549	6-phosphofructokinase, EC 2.7.1.11	MYAER_4162	A0A0F6U8E2
Microcystis aeruginosa NIES-298	ATP-dependent 6-phosphofructokinase, ATP-PFK, Phosphofructokinase, EC 2.7.1.11 (Phosphohexokinase)	pfkA NIES298_16550	A0A2H6BQT0
Microcystis aeruginosa NIES-298	6-phosphofructokinase	NIES298_43600	A0A2H6BP82
Microcystis aeruginosa NIES-3787	ATP-dependent 6-phosphofructokinase, ATP-PFK, Phosphofructokinase, EC 2.7.1.11 (Phosphohexokinase)	pfkA NIES3787_14500	A0A6H9G825
Microcystis aeruginosa NIES-3787	Phosphofructokinase	NIES3787_13030	A0A6H9G661
Microcystis aeruginosa NIES-3804	ATP-dependent 6-phosphofructokinase, ATP-PFK, Phosphofructokinase, EC 2.7.1.11 (Phosphohexokinase)	pfkA NIES3804_12760	A0A6H9GQ24
Microcystis aeruginosa NIES-3804	Phosphofructokinase	NIES3804_06230	A0A6H9GTF7
Microcystis aeruginosa NIES-3806	ATP-dependent 6-phosphofructokinase, ATP-PFK, Phosphofructokinase, EC 2.7.1.11 (Phosphohexokinase)	pfkA NIES3806_05700	A0A6H9H096
Microcystis aeruginosa NIES-3806	Phosphofructokinase	NIES3806_25460	A0A6H9GZ49
Microcystis aeruginosa NIES-4285	ATP-dependent 6-phosphofructokinase, ATP-PFK, Phosphofructokinase, EC 2.7.1.11 (Phosphohexokinase)	pfp pfkA MiAbB_01032	A0A402DAC1
Microcystis aeruginosa NIES-4285	ATP-dependent 6-phosphofructokinase, EC 2.7.1.11	pfkA MiAbB_02821	A0A402DFC7
Microcystis aeruginosa NIES-4325	ATP-dependent 6-phosphofructokinase, ATP-PFK, Phosphofructokinase, EC 2.7.1.11 (Phosphohexokinase)	pfp pfkA MiAbW_02493	A0A5J4F9G1
Microcystis aeruginosa NIES-4325	ATP-dependent 6-phosphofructokinase, EC 2.7.1.11	pfkA MiAbW_01207	A0A5J4F7P7
Microcystis aeruginosa NIES-44	ATP-dependent 6-phosphofructokinase, ATP-PFK, Phosphofructokinase, EC 2.7.1.11 (Phosphohexokinase)	pfkA N44_01231	A0A0A1VT76
Microcystis aeruginosa NIES-44	6-phosphofructokinase, EC 2.7.1.11	N44_01855	A0A0A1VUI7
Microcystis aeruginosa NIES-87	ATP-dependent 6-phosphofructokinase, ATP-PFK, Phosphofructokinase, EC 2.7.1.11 (Phosphohexokinase)	pfkA myaer87_35880	A0A2H6L8L7
Microcystis aeruginosa NIES-87	Phosphofructokinase	myaer87_05310	A0A2H6KZS2
Microcystis aeruginosa NIES-98	ATP-dependent 6-phosphofructokinase, ATP-PFK, Phosphofructokinase, EC 2.7.1.11 (Phosphohexokinase)	pfkA BFG60_0366	A0A1E4QL14
Microcystis aeruginosa NIES-98	6-phosphofructokinase, EC 2.7.1.11	BFG60_2415	A0A1E4QF12
Microcystis aeruginosa PCC 7806	ATP-dependent 6-phosphofructokinase, ATP-PFK, Phosphofructokinase, EC 2.7.1.11 (Phosphohexokinase)	pfkA1 pfkA IPF_2807	A8YCS7
Microcystis aeruginosa PCC 7806	Genome sequencing data, contig C257	IPF_4300	A8YAM5
Microcystis aeruginosa PCC 7806SL	ATP-dependent 6-phosphofructokinase, ATP-PFK, Phosphofructokinase, EC 2.7.1.11 (Phosphohexokinase)	pfkA1 pfkA BH695_5309	A0A1X9LF12
Microcystis aeruginosa PCC 7806SL	PFK domain-containing protein	BH695_2599	A0A1X9L786
Microcystis aeruginosa PCC 7941	ATP-dependent 6-phosphofructokinase, ATP-PFK, Phosphofructokinase, EC 2.7.1.11 (Phosphohexokinase)	pfkA MICAD_1930008	I4GF24
Microcystis aeruginosa PCC 7941	6-phosphofructokinase 2, EC 2.7.1.11	pfkA MICAD_1690004	I4GED2
Microcystis aeruginosa PCC 9432	ATP-dependent 6-phosphofructokinase, ATP-PFK, Phosphofructokinase, EC 2.7.1.11 (Phosphohexokinase)	pfkA MICCA_280020	A0A822LCA7
Microcystis aeruginosa PCC 9432	6-phosphofructokinase 2, EC 2.7.1.11	pfkA MICCA_2540004	A0A822LC35
Microcystis aeruginosa PCC 9443	ATP-dependent 6-phosphofructokinase, ATP-PFK, Phosphofructokinase, EC 2.7.1.11 (Phosphohexokinase)	pfkA MICAC_5060013	I4G7G6
Microcystis aeruginosa PCC 9443	6-phosphofructokinase 2, EC 2.7.1.11	pfkA MICAC_2380002	I4G139
Microcystis aeruginosa PCC 9701	ATP-dependent 6-phosphofructokinase, ATP-PFK, Phosphofructokinase, EC 2.7.1.11 (Phosphohexokinase)	pfkA MICAK_560003	I4IWK2
Microcystis aeruginosa PCC 9701	6-phosphofructokinase 2, EC 2.7.1.11	pfkA MICAK_1220007	I4IL21
Microcystis aeruginosa PCC 9717	ATP-dependent 6-phosphofructokinase, ATP-PFK, Phosphofructokinase, EC 2.7.1.11 (Phosphohexokinase)	pfkA MICAB_3080016	I4FNL2
Microcystis aeruginosa PCC 9717	6-phosphofructokinase 2, EC 2.7.1.11	pfkA MICAB_1740001	I4FKP8
Microcystis aeruginosa PCC 9806	ATP-dependent 6-phosphofructokinase, ATP-PFK, Phosphofructokinase, EC 2.7.1.11 (Phosphohexokinase)	pfkA MICAE_410067	I4GYC9
Microcystis aeruginosa PCC 9806	6-phosphofructokinase 2, EC 2.7.1.11	pfkA MICAE_1540017	I4GSV5
Microcystis aeruginosa PCC 9807	ATP-dependent 6-phosphofructokinase, ATP-PFK, Phosphofructokinase, EC 2.7.1.11 (Phosphohexokinase)	pfkA MICAF_2300009	I4H4B1
Microcystis aeruginosa PCC 9807	6-phosphofructokinase 2, EC 2.7.1.11	pfkA MICAF_2950002	I4H6C4
Microcystis aeruginosa PCC 9808	ATP-dependent 6-phosphofructokinase, ATP-PFK, Phosphofructokinase, EC 2.7.1.11 (Phosphohexokinase)	pfkA MICAG_240013	I4HQD8
Microcystis aeruginosa PCC 9808	6-phosphofructokinase 2, EC 2.7.1.11	pfkA MICAG_1640001	I4HJC6
Microcystis aeruginosa PCC 9808	PFK domain-containing protein	MICAG_1650001	I4HJD0
Microcystis aeruginosa PCC 9809	ATP-dependent 6-phosphofructokinase, ATP-PFK, Phosphofructokinase, EC 2.7.1.11 (Phosphohexokinase)	pfkA MICAH_1810021	I4HK90
Microcystis aeruginosa PCC 9809	6-phosphofructokinase 2, EC 2.7.1.11	pfkA MICAH_1350002	I4HHX3
Microcystis aeruginosa Sj	ATP-dependent 6-phosphofructokinase, ATP-PFK, Phosphofructokinase, EC 2.7.1.11 (Phosphohexokinase)	pfp pfkA MSj_01832	A0A2Z6UMX1
Microcystis aeruginosa Sj	ATP-dependent 6-phosphofructokinase, EC 2.7.1.11	pfkA MSj_01441	A0A2Z6UVS9
Microcystis aeruginosa SPC777	ATP-dependent 6-phosphofructokinase, ATP-PFK, Phosphofructokinase, EC 2.7.1.11 (Phosphohexokinase)	pfkA MAESPC_02282	S3JP77
Microcystis aeruginosa SPC777	6-phosphofructokinase, EC 2.7.1.11	MAESPC_02185	S3JBM0
Microcystis aeruginosa TA09	ATP-dependent 6-phosphofructokinase, ATP-PFK, Phosphofructokinase, EC 2.7.1.11 (Phosphohexokinase)	pfkA DWQ58_10360	A0A3E0M3V8
Microcystis aeruginosa TA09	6-phosphofructokinase	DWQ58_07640	A0A3E0M8Q6
Microcystis aeruginosa TAIHU98	ATP-dependent 6-phosphofructokinase, ATP-PFK, Phosphofructokinase, EC 2.7.1.11 (Phosphohexokinase)	pfkA-1 pfkA O53_2010	L7E2V7
Microcystis aeruginosa TAIHU98	Phosphofructokinase family protein, EC 2.7.1.11	pfkA-2 O53_2353	L7E5H4
Microcystis flos-aquae DF17	ATP-dependent 6-phosphofructokinase, ATP-PFK, Phosphofructokinase, EC 2.7.1.11 (Phosphohexokinase)	pfkA DWQ53_00415	A0A3E0LRL2
Microcystis flos-aquae DF17	6-phosphofructokinase	DWQ53_04900	A0A3E0LMQ9
Microcystis flos-aquae Mf_QC_C_20070823_S10D	ATP-dependent 6-phosphofructokinase, ATP-PFK, Phosphofructokinase, EC 2.7.1.11 (Phosphohexokinase)	pfkA EWV45_18290	A0A552KJV0
Microcystis flos-aquae Mf_QC_C_20070823_S10D	6-phosphofructokinase	EWV45_18825	A0A552KIS0
Microcystis flos-aquae Mf_WU_F_19750830_S460	ATP-dependent 6-phosphofructokinase, ATP-PFK, Phosphofructokinase, EC 2.7.1.11 (Phosphohexokinase)	pfkA EWV40_14580	A0A552LHX8
Microcystis flos-aquae Mf_WU_F_19750830_S460	6-phosphofructokinase	EWV40_04945	A0A552LZ45
Microcystis flos-aquae TF09	ATP-dependent 6-phosphofructokinase, ATP-PFK, Phosphofructokinase, EC 2.7.1.11 (Phosphohexokinase)	pfkA DWQ54_05555	A0A3E0LBN8
Microcystis flos-aquae TF09	6-phosphofructokinase	DWQ54_22110	A0A3E0KWL4
Microcystis novacekii Mn_MB_F_20050700_S1D	ATP-dependent 6-phosphofructokinase, ATP-PFK, Phosphofructokinase, EC 2.7.1.11 (Phosphohexokinase)	pfkA EWV54_15930	A0A552IQ32
Microcystis novacekii Mn_MB_F_20050700_S1D	6-phosphofructokinase	EWV54_24840	A0A552IBW9
Microcystis panniformis FACHB-1757	ATP-dependent 6-phosphofructokinase, ATP-PFK, Phosphofructokinase, EC 2.7.1.11 (Phosphohexokinase)	pfkA VL20_1568	A0A0K1RYE9
Microcystis panniformis FACHB-1757	1-phosphofructokinase	VL20_4338	A0A0K1S539
Microcystis panniformis FACHB-1757	6-phosphofructokinase	VL20_5513	A0A0K1S879
Microcystis panniformis Mp_MB_F_20051200_S9	ATP-dependent 6-phosphofructokinase, ATP-PFK, Phosphofructokinase, EC 2.7.1.11 (Phosphohexokinase)	pfkA EWV53_06100	A0A552Q606
Microcystis panniformis Mp_MB_F_20051200_S9	6-phosphofructokinase	EWV53_12160	A0A552PXF7
Microcystis sp. 0824	ATP-dependent 6-phosphofructokinase, ATP-PFK, Phosphofructokinase, EC 2.7.1.11 (Phosphohexokinase)	pfkA N0824_00525	A0A2L2XQK9
Microcystis sp. 0824	6-phosphofructokinase, EC 2.7.1.11	N0824_02139	A0A2L2XP30
Microcystis sp. M_OC_Ca_00000000_C217Col	ATP-dependent 6-phosphofructokinase, ATP-PFK, Phosphofructokinase, EC 2.7.1.11 (Phosphohexokinase)	pfkA EWV66_11760	A0A552AT70
Microcystis sp. M_OC_Ca_00000000_C217Col	6-phosphofructokinase	EWV66_07965	A0A552AYR4
Microcystis sp. M_QC_C_20170808_M3Col	ATP-dependent 6-phosphofructokinase, ATP-PFK, Phosphofructokinase, EC 2.7.1.11 (Phosphohexokinase)	pfkA EWV84_01170	A0A551ZQX3
Microcystis sp. M_QC_C_20170808_M3Col	6-phosphofructokinase	EWV84_10300	A0A551Z9E7
Microcystis sp. M_QC_C_20170808_M9Col	ATP-dependent 6-phosphofructokinase, ATP-PFK, Phosphofructokinase, EC 2.7.1.11 (Phosphohexokinase)	pfkA EWV68_13735	A0A551Z128
Microcystis sp. M_QC_C_20170808_M9Col	6-phosphofructokinase	EWV68_08665	A0A551Z8N1
Microcystis sp. MC19	ATP-dependent 6-phosphofructokinase, ATP-PFK, Phosphofructokinase, EC 2.7.1.11 (Phosphohexokinase)	pfkA B5D77_06485	A0A2P1UDJ2
Microcystis sp. MC19	6-phosphofructokinase	B5D77_24740	A0A2P1UMG2
Microcystis sp. Msp_OC_L_20101000_S702	ATP-dependent 6-phosphofructokinase, ATP-PFK, Phosphofructokinase, EC 2.7.1.11 (Phosphohexokinase)	pfkA EWV60_05545	A0A552CRC4
Microcystis sp. Msp_OC_L_20101000_S702	6-phosphofructokinase	EWV60_01555	A0A552CY53
Microcystis sp. T1-4	ATP-dependent 6-phosphofructokinase, ATP-PFK, Phosphofructokinase, EC 2.7.1.11 (Phosphohexokinase)	pfkA MICAI_210007	I4IBM0
Microcystis sp. T1-4	6-phosphofructokinase 2, EC 2.7.1.11	pfkA MICAI_4240001	I4IHB8
Microcystis viridis Mv_BB_P_19951000_S68D	ATP-dependent 6-phosphofructokinase, ATP-PFK, Phosphofructokinase, EC 2.7.1.11 (Phosphohexokinase)	pfkA EWV77_11700	A0A552HQG0
Microcystis viridis Mv_BB_P_19951000_S68D	6-phosphofructokinase	EWV77_13965	A0A552HM04
Microcystis viridis NIES-102	ATP-dependent 6-phosphofructokinase, ATP-PFK, Phosphofructokinase, EC 2.7.1.11 (Phosphohexokinase)	pfkA myaer102_25420	A0A3G9JJ69
Microcystis viridis NIES-102	Phosphofructokinase	myaer102_13000	A0A3G9JLM9
Microcystis wesenbergii Mw_MB_S_20031200_S109D	ATP-dependent 6-phosphofructokinase, ATP-PFK, Phosphofructokinase, EC 2.7.1.11 (Phosphohexokinase)	pfkA EWV88_14820	A0A552LMX6
Microcystis wesenbergii Mw_MB_S_20031200_S109D	6-phosphofructokinase	EWV88_00955	A0A552MB63
Microcystis wesenbergii Mw_QC_S_20081001_S30D	ATP-dependent 6-phosphofructokinase, ATP-PFK, Phosphofructokinase, EC 2.7.1.11 (Phosphohexokinase)	pfkA EWV75_11930	A0A552JKJ2
Microcystis wesenbergii Mw_QC_S_20081001_S30D	6-phosphofructokinase	EWV75_00175	A0A552K199
Microcystis wesenbergii TW10	ATP-dependent 6-phosphofructokinase, ATP-PFK, Phosphofructokinase, EC 2.7.1.11 (Phosphohexokinase)	pfkA DWQ51_08060	A0A3E0M279
Microcystis wesenbergii TW10	6-phosphofructokinase	DWQ51_08445	A0A3E0M216

## Sheet: PFKs in Moorea
organism	protein name	gene id	Uniprot entry
Moorena bouillonii PNG	ATP-dependent 6-phosphofructokinase, ATP-PFK, Phosphofructokinase, EC 2.7.1.11 (Phosphohexokinase)	pfkA BJP37_23690	A0A1U7N6I7
Moorena producens 3L	ATP-dependent 6-phosphofructokinase, ATP-PFK, Phosphofructokinase, EC 2.7.1.11 (Phosphohexokinase)	pfkA LYNGBM3L_51200	F4XYH1
Moorena producens JHB	ATP-dependent 6-phosphofructokinase, ATP-PFK, Phosphofructokinase, EC 2.7.1.11 (Phosphohexokinase)	pfkA BJP36_26125	A0A1D9G621
Moorena producens PAL-8-15-08-1	ATP-dependent 6-phosphofructokinase, ATP-PFK, Phosphofructokinase, EC 2.7.1.11 (Phosphohexokinase)	pfkA BJP34_26260	A0A1D8TXU8
Moorena sp. SIO1F2	ATP-dependent 6-phosphofructokinase, ATP-PFK, Phosphofructokinase, EC 2.7.1.11 (Phosphohexokinase)	pfkA F6J94_05735	A0A6P0ZRF6
Moorena sp. SIO1G6	ATP-dependent 6-phosphofructokinase, ATP-PFK, Phosphofructokinase, EC 2.7.1.11 (Phosphohexokinase)	pfkA F6K63_34435	A0A846GXA4
Moorena sp. SIO2B7	ATP-dependent 6-phosphofructokinase, ATP-PFK, Phosphofructokinase, EC 2.7.1.11 (Phosphohexokinase)	pfkA F6K10_15595	A0A846DD71
Moorena sp. SIO2B7	ATP-dependent 6-phosphofructokinase, ATP-PFK, Phosphofructokinase, EC 2.7.1.11 (Phosphohexokinase)	pfkA F6K10_31430	A0A846DN75
Moorena sp. SIO2C4	ATP-dependent 6-phosphofructokinase, ATP-PFK, Phosphofructokinase, EC 2.7.1.11 (Phosphohexokinase)	pfkA F6K20_27790	A0A846CWQ1
Moorena sp. SIO2I5	ATP-dependent 6-phosphofructokinase, EC 2.7.1.11	F6K26_18290	A0A6P0SIJ3
Moorena sp. SIO3A2	ATP-dependent 6-phosphofructokinase, ATP-PFK, Phosphofructokinase, EC 2.7.1.11 (Phosphohexokinase)	pfkA F6K64_24310	A0A6P0WD58
Moorena sp. SIO3B2	ATP-dependent 6-phosphofructokinase, ATP-PFK, Phosphofructokinase, EC 2.7.1.11 (Phosphohexokinase)	pfkA F6K38_13790	A0A845XN37
Moorena sp. SIO3C2	ATP-dependent 6-phosphofructokinase, ATP-PFK, Phosphofructokinase, EC 2.7.1.11 (Phosphohexokinase)	pfkA F6K65_06545	A0A6P0N0U3
Moorena sp. SIO3E2	ATP-dependent 6-phosphofructokinase, ATP-PFK, Phosphofructokinase, EC 2.7.1.11 (Phosphohexokinase)	pfkA F6K44_10785	A0A845ZSS8
Moorena sp. SIO3E8	ATP-dependent 6-phosphofructokinase, ATP-PFK, Phosphofructokinase, EC 2.7.1.11 (Phosphohexokinase)	pfkA F6K46_04750	A0A6L9YAG6
Moorena sp. SIO3G5	ATP-dependent 6-phosphofructokinase, ATP-PFK, Phosphofructokinase, EC 2.7.1.11 (Phosphohexokinase)	pfkA F6K56_19655	A0A6P0LXD8
Moorena sp. SIO3G5	6-phosphofructokinase	F6K56_03350	A0A6P0LR58
Moorena sp. SIO3G5	6-phosphofructokinase	F6K56_33700	A0A6P0M5F1
Moorena sp. SIO3G5	1-phosphofructokinase family hexose kinase	F6K56_38870	A0A6P0MC22
Moorena sp. SIO3H5	ATP-dependent 6-phosphofructokinase, ATP-PFK, Phosphofructokinase, EC 2.7.1.11 (Phosphohexokinase)	pfkA F6K52_26450	A0A6P0LI14
Moorena sp. SIO3I6	ATP-dependent 6-phosphofructokinase, ATP-PFK, Phosphofructokinase, EC 2.7.1.11 (Phosphohexokinase)	pfkA F6K49_01780	A0A6M0B324
Moorena sp. SIO3I7	ATP-dependent 6-phosphofructokinase, ATP-PFK, Phosphofructokinase, EC 2.7.1.11 (Phosphohexokinase)	pfkA F6K50_10725	A0A6P0IFQ1
Moorena sp. SIO3I8	ATP-dependent 6-phosphofructokinase, ATP-PFK, Phosphofructokinase, EC 2.7.1.11 (Phosphohexokinase)	pfkA F6K51_00720	A0A845W2X6
Moorena sp. SIO4A1	ATP-dependent 6-phosphofructokinase, ATP-PFK, Phosphofructokinase, EC 2.7.1.11 (Phosphohexokinase)	pfkA F6K53_10990	A0A6B3MSB1
Moorena sp. SIO4A3	6-phosphofructokinase	F6K55_48180	A0A6L9ZLN3
Moorena sp. SIO4A5	ATP-dependent 6-phosphofructokinase, ATP-PFK, Phosphofructokinase, EC 2.7.1.11 (Phosphohexokinase)	pfkA F6K57_14695	A0A6P0JB52
Moorena sp. SIO4E2	ATP-dependent 6-phosphofructokinase, ATP-PFK, Phosphofructokinase, EC 2.7.1.11 (Phosphohexokinase)	pfkA F6K37_16985	A0A6P0PSY4
Moorena sp. SIO4G2	ATP-dependent 6-phosphofructokinase, ATP-PFK, Phosphofructokinase, EC 2.7.1.11 (Phosphohexokinase)	pfkA F6J98_10300	A0A6M0A865
Moorena sp. SIO4G2	6-phosphofructokinase	F6J98_37770	A0A6M0APG0
Moorena sp. SIO4G3	ATP-dependent 6-phosphofructokinase, ATP-PFK, Phosphofructokinase, EC 2.7.1.11 (Phosphohexokinase)	pfkA F6J99_25780	A0A845WMI1
Moorena sp. SIOASIH	ATP-dependent 6-phosphofructokinase, ATP-PFK, Phosphofructokinase, EC 2.7.1.11 (Phosphohexokinase)	pfkA F6J90_18370	A0A6P0KTC8
Moorena sp. SIOASIH	6-phosphofructokinase	F6J90_20875	A0A6P0KV09

## Sheet: PFKs in Symploca
organism	protein name	gene id	Uniprot entry
Symploca sp. SIO1A3	ATP-dependent 6-phosphofructokinase, ATP-PFK, Phosphofructokinase, EC 2.7.1.11 (Phosphohexokinase)	pfkA F6J92_24845	A0A6P0VR51
Symploca sp. SIO1A3	1-phosphofructokinase family hexose kinase	F6J92_25190	A0A6P0VQD6
Symploca sp. SIO1B1	ATP-dependent 6-phosphofructokinase, ATP-PFK, Phosphofructokinase, EC 2.7.1.11 (Phosphohexokinase)	pfkA F6J86_10800	A0A846BRY9
Symploca sp. SIO1B1	6-phosphofructokinase	F6J86_17860	A0A846BI25
Symploca sp. SIO1C2	ATP-dependent 6-phosphofructokinase, ATP-PFK, Phosphofructokinase, EC 2.7.1.11 (Phosphohexokinase)	pfkA F6J96_23750	A0A6P0V5C8
Symploca sp. SIO1C4	1-phosphofructokinase family hexose kinase	F6J89_27260	A0A6B3NDM7
Symploca sp. SIO1C4	ATP-dependent 6-phosphofructokinase, EC 2.7.1.11	F6J89_33140	A0A6B3NL78
Symploca sp. SIO2B6	ATP-dependent 6-phosphofructokinase, ATP-PFK, Phosphofructokinase, EC 2.7.1.11 (Phosphohexokinase)	pfkA F6K16_24955	A0A6M0F0W6
Symploca sp. SIO2B6	ATP-dependent 6-phosphofructokinase, ATP-PFK, Phosphofructokinase, EC 2.7.1.11 (Phosphohexokinase)	pfkA F6K16_41915	A0A6M0F8M4
Symploca sp. SIO2C1	ATP-dependent 6-phosphofructokinase, ATP-PFK, Phosphofructokinase, EC 2.7.1.11 (Phosphohexokinase)	pfkA F6K14_22485	A0A6P0MNX4
Symploca sp. SIO2D2	ATP-dependent 6-phosphofructokinase, ATP-PFK, Phosphofructokinase, EC 2.7.1.11 (Phosphohexokinase)	pfkA F6K21_15675	A0A6P0RUX0
Symploca sp. SIO2E6	ATP-dependent 6-phosphofructokinase, ATP-PFK, Phosphofructokinase, EC 2.7.1.11 (Phosphohexokinase)	pfkA F6K47_26370	A0A6M0G6L4
Symploca sp. SIO2G7	ATP-dependent 6-phosphofructokinase, ATP-PFK, Phosphofructokinase, EC 2.7.1.11 (Phosphohexokinase)	pfkA F6K31_17350	A0A845Y7V6
Symploca sp. SIO2G7	ATP-dependent 6-phosphofructokinase, ATP-PFK, Phosphofructokinase, EC 2.7.1.11 (Phosphohexokinase)	pfkA F6K31_34000	A0A845YJK5
Symploca sp. SIO3C6	ATP-dependent 6-phosphofructokinase, ATP-PFK, Phosphofructokinase, EC 2.7.1.11 (Phosphohexokinase)	pfkA F6K36_00345	A0A6P0JXT7
