# Supplementary material for: Entner-Doudoroff pathway in Synechocystis PCC 6803: Proposed regulatory roles and enzyme multifunctionalities
Source: Front Microbiol. 2022 Aug 16;13:967545. doi: 10.3389/fmicb.2022.967545 (PMC9424857; doi:10.3389/fmicb.2022.967545)
Supplement: Supplementary file 2 (Table 2) — List of kinetic parameters employed in the simulations. Data for autotrophic and mixotrophic conditions. [file Table_2.xlsx]

## Sheet: Legend
Supplementary Table 2
Entner-Doudoroff pathway in Synechocystis PCC 6803: proposed regulatory roles and enzyme multifunctionalities
Anushree Bachhar, Jiri Jablonsky
A summary of the kinetic parameters estimated for Synechocystis 6803 cells grown in HC-auto together with weight factors (fold mRNA changes) after shifting from HC-auto to AC-auto, and grown in AC-mixo.
Legend:
Vm HC indicates the Vmax, kf indicates the rate constant, estimated for HC-auto. WF indicates a weight factor (fold mRNA change) for particular shift between two growth conditions, multiplying Vm to transfering the change in gene expression into kinetic parameter. KE indicates equilibrium constant, KM stands for Michaelis-Menten constant, KI indicates inhibition constant. RuBP – ribulose 1,5-bisp…
Data source:
1) Hackenberg, C. et al. Low-carbon acclimation in carboxysome-less and photorespiratory mutants of the cyanobacterium Synechocystis sp. strain PCC 6803. Microbiol. Read. Engl. 158, 398–413 (2012).

## Sheet: Parameters - autotrophic growth
model ID	reaction (mass action law kinetics)	kf HC-auto	kf AC-auto	enzyme
Light_1	ADP + Pi → ATP	0.16	0.25	ATP synthase
Light_2	NADPp → NADPH	0.58	0.21	simplified reaction
CO2 import	extCO2 → CO2	1.9	0.141	simplified carboxysome
model ID	reaction (Michaelis-Menten kinetics)	Parameter name	Parameter value	WF HC-auto →AC-auto1	enzyme
CC_1	RuBP + CO2 → 2*3PGA	V1	0.952	0.9606	RuBisCO
		KM12	0.22
		KI11	0.84
		KI14	0.9
		KM13	0.02
		KM11	0.0115
		KI13	0.075
		KI15	0.07
		KI12	0.04
CC_2	3PGA + ATP → BPGA + ADP	V2	1.724	0.86	phosphoglycerate kinase
		KM2_BPGA	0.107
		KE2	0.00616
		KM2_ATP	1.99
		KM2_PGA	1.21
		KM2_ADP	0.24
CC_3	BPGA + NADPH ↔ GAP + NADPp + Pi	V3	0.423	0.79	glyceraldehyde 3-phosphate dehydrogenase
		KM32	0.1
		KM31	0.004
CC_4	GAP ↔ DHAP	V4	0.0784	0.746	triose phosphate isomerase
		KE4	0.598
		KM4_GAP	0.37
		KM4_DHAP	0.76
CC_5a	GAP + DHAP ↔ FBP	V5	2.69	1.36	aldolase 1
		KE5	3.58
		KM5_8_DHAP	0.12
		KM5_8_E4P	0.57
		KM5_8_GAP	1.79
		KM5_8_SBP	2.03
		KM5_8_FBP	1.38
CC_5b	GAP + DHAP ↔ FBP	V5b	1.62	2.26	aldolase 2
		KM5_8b_SBP	1.73
		KM5_8b_GAP	2.37
		KM5_8b_FBP	1.77
		KM5_8b_E4P	0.158
		KM5_8b_DHAP	0.64
		KE5	3.58
CC_6	FBP → F6P + Pi	V6	1.72	1.19	fructose-1,6-bisphosphatase
		KM61	7.82
		KI61	0.7
		KI62	12
CC_7	F6P + GAP ↔ E4P + Xu5P	V7	1.75	0.93	transketolase
		KE7	0.509
		KM7_10_Ri5P	0.53
		KM7_10_S7P	2
		KM7_10_F6P	1.23
		KM7_10_E4P	1.36
		KM7_10_GAP	1.05
		KM7_10_Xu5P	0.068
CC_8a	DHAP + E4P ↔ SBP	V8	2.36	1.36	aldolase 1
		KE8	1.75
		KM5_8_DHAP	0.12
		KM5_8_E4P	0.57
		KM5_8_GAP	1.79
		KM5_8_SBP	2.03
		KM5_8_FBP	1.38
CC_8b	DHAP + E4P ↔ SBP	V8b	0.972	2.26	aldolase 2
		KM5_8b_SBP	1.73
		KM5_8b_GAP	2.37
		KM5_8b_FBP	1.77
		KM5_8b_E4P	0.158
		KM5_8b_DHAP	0.64
		KE8	1.75
CC_9	SBP → S7P + Pi	V9	1.81	0.875	sedoheptulose-1,7 bisphosphatase
		KM9_FBP	1.71
		KM9_SBP	0.11
CC_10	S7P + GAP ↔ Ri5P + Xu5P	V10	0.55	1.19	transketolase
		KE10	0.576
		KM7_10_Ri5P	0.53
		KM7_10_S7P	2
		KM7_10_F6P	1.23
		KM7_10_E4P	1.36
		KM7_10_GAP	1.05
		KM7_10_Xu5P	0.068
CC_11	Ri5P ↔ Ru5P	V11	0.96	0.96	phosphopentose isomerase
		KE11	2.4
		KM11_Ri5P	0.1
		KM11_Ru5P	1.1
CC_12	Xu5P ↔ Ru5P	V12	0.469	0.88	phosphopentose epimerase
		KE12	0.477
		KM12_Ru5P	0.439
		KM12_Xu5P	0.6
CC_13	Ru5P + ATP → RuBP + ADP	V13	0.425	0.99	phosphoribulokinase
		KM132	0.05
		KM131	0.05
		KI135	0.4
		KI134	2.5
		KI133	4
		KI132	0.7
		KI131	2
GL_1a	F6P → FBP	V_PFK	1.91	0.87	phosphofructokinase 1
		KM_F6P_PFK	11.84
		KM_ATP_PFK	15.87
GL_1b	F6P → FBP	V_PFK_beta	0.196	1.11	phosphofructokinase 2
		KM_ATP_PFK_beta	9.38
		KM_F6P_PFK_beta	6.43
GL_2	GAP + NADPp + Pi ↔ BPGA + NADPH	Vgap_dehyd	1.077	0.79	glyceraldehyde 3-phosphate dehydrogenase
		Kpga	0.357
		Knadpp	2
		knadph	0.927
		Kgap	1
GL_3a	3PGA ↔ 2PGA	Vf_PGM_alpha	0.268	1.12	phosphoglycerate mutase 1
		Kms_PGM_alpha	0.189
		Kmp_PGM_alpha	0.74
		Keq_PGM	0.71
GL_3b	3PGA ↔ 2PGA	Vf_PGM_beta	0.55	1.17	phosphoglycerate mutase 2
		Kms_PGM_beta	0.277
		Kmp_PGM_beta	0.05
		Keq_PGM	0.71
GL_3c	3PGA ↔ 2PGA	Vf_PGM_gama	0.0115	0.78	phosphoglycerate mutase 3
		Kms_PGM_gama	2.58
		Kmp_PGM_gama	0.6
		Keq_PGM	0.71
GL_4	2PGA ↔ PEP	Vf_enol	0.826	1.004	enolase
		Keq_enol	0.866
		Kms_enol	0.525
		Kmp_enol	0.279
PP_1	RuBP + O2 → 2PG + 3PGA	V_PP1	0.048	1	RuBisCO
		KM12	0.22
		KI11	0.84
		KI14	0.9
		KM13	0.02
		KM11	0.0115
		KI13	0.075
		KI15	0.07
		KI12	0.04
PP_2a	2PG → GCA	V_PP2a	0.000588	0.84	phosphoglycolate phosphatase 1
		Km112a	3
		KI1122	2.55
		KI1121	94
PP_2b	2PG → GCA	V_PP2b	0.00039	0.78	phosphoglycolate phosphatase 2
		Km112b	0.1
		KI1122	2.55
		KI1121	94
PP_2c	2PG → GCA	V_PP2c	0.001	1.003	phosphoglycolate phosphatase 3
		Km112c	0.5
		KI1122	2.55
		KI1121	94
PP_3	GCA → GOA	V_PP3	0.0042	1.66	glycolate oxidase
		Km121	0.1
PP_4	GOA + SER ↔ HPR + GLY	V_PP4	0.18	0.82	serineglyoxylate transaminase
		KI124	2
		Km1242	1.7
		KE124	607
		Km1241	0.15
PP_5	2*GLY → SER	V_PP5	0.002	0.82	serine hydroxymethyltransferase
		K1 (local parameter)	6
PP_6	HPR → GCEA	V_PP6	0.004	1.25	hydroxypyruvate reductase
		KI123	12
		KE123	250000
		Km1231	0.09
PP_7	GCEA + ATP → 2PGA + ADP	V_PP7	0.013	0.86	glycerate kinase
		KI113	0.36
		Km1131	0.21
		Km1132	0.25
		KE113	300
OX_1	GOA → OXA	V_OXA1	0.096	1.3	glyoxylate oxidase
		K_OXA1	2
GC_1	GOA → TSA	V_TSA1	0.01	1	tartronate semialdehyde synthase
		K_TSA1	0.1
GC_2	TSA → GCEA	V_TSA3	0.1	1	tartronate semialdehyde reductase
		K_TSA3	0.1
GSM_1	3PGA → SER	V_synth_SER	0.00024	0.82	simplified phosphoserine transaminase
		K_synth_SER	2
GSM_2	GOA ↔ GLY	V_GLY_syn	0.1	1.1	glycine transaminase
		K_GOA	0.1
GPI	F6P ↔ G6P	V_SS1	0.62	0.63	glucose-6-phosphate isomerase
		KE_SS1	3
		KM_F6P_SS1	1
		KM_G6P_SS1	1
ZWF	G6P → P6G	V_PP1	0.54	0.08	glucose-6-phosphate dehydrogenase
		Kmp_PP1	0.1
		Kms_PP1	2
GND	P6G + NADPp → Ru5P + NADPH	V_PP2	0.3	0.07	phosphogluconate dehydrogenase
		Kms_p6g_ppp2	1.2
		Kms_nadpp_ppp2	1
PKET1a	F6P → E4P + AceP	V_PKET1a	0.875	1.35	phosphoketolase 1
		KM_PKET1a_Xu5P	1.25
		KM_PKET1a_GAP	0.0011
		KM_PKET1a_F6P	0.195
		KM_PKET1a_E4P	0.7
		KM_PKET1a_AceP	1.76
		Keq_PKETa	0.289
PKET1b	Xu5P → GAP + AceP	V_PKET1b	0.034	1.1	phosphoketolase 2
		KM_PKET1b_E4P	0.97
		KM_PKET1b_F6P	0.073
		KM_PKET1b_GAP	0.126
		KM_PKET1b_Xu5P	0.315
		KM_PKET1b_AceP	0.674
		Keq_PKETb	0.47
PKET2a	F6P → E4P + AceP	V_PKET2a	6.9e-05	1.35	phosphoketolase 1
		KM_PKET2a_Xu5P	0.66
		KM_PKET2a_GAP	1.21
		KM_PKET2a_F6P	0.21
		KM_PKET2a_E4P	0.56
		KM_PKET2a_AceP	0.347
		Keq_PKETa	0.289
PKET2b	Xu5P → GAP + AceP	V_PKET2b	0.00535	1.1	phosphoketolase 2
		KM_PKET2b_Xu5P	0.79
		KM_PKET2b_GAP	0.051
		KM_PKET2b_F6P	0.71
		KM_PKET2b_E4P	0.0014
		KM_PKET2b_AceP	0.7
		Keq_PKETb	0.47
EDD	P6G → KDPG	V_edd	0.0059	1	6-phosphogluconate dehydratase
		Km_edd_P6G	1
		KI_KDPG	1.5
EDA	KDPG ↔ GAP + PYR	V_eda	0.1	1	keto3-deoxygluconate-6-phosphate aldolase
		Km_eda_KDPG	1
Sink_X	DHAP, E4P, Ri5P, PYR, PPE, AceP, SER ... → Sink			NA	sum of sinks for biomass production estimate

## Sheet: Parameters - mixotrophic growth
model ID	reaction (mass action law kinetics)	kf AC-mixo	enzyme
Light_1	ADP + Pi → ATP	0.325	ATP synthase
Light_2	NADPp → NADPH	0.21	simplified reaction
CO2 import	extCO2 → CO2	0.119	simplified carboxysome
glucose import	ext(C6H12O6) → (C6H12O6)	0.006	simplified glucose import
model ID	reaction (Michaelis-Menten kinetics)	Parameter name	Parameter value	enzyme
CC_1	RuBP + CO2 → 2*3PGA	V1	1.568	RuBisCO
		KM12	0.969
		KI11	0.922
		KI14	1.19
		KM13	0.876
		KM11	1.25
		KI13	0.89
		KI15	0.4
		KI12	0.6
CC_2	3PGA + ATP → BPGA + ADP	V2	1.09	phosphoglycerate kinase
		KM2_BPGA	0.137
		KE2	0.957
		KM2_ATP	0.3
		KM2_PGA	0.875
		KM2_ADP	1.22
CC_3	BPGA + NADPH ↔ GAP + NADPp + Pi	V3	1.61	glyceraldehyde 3-phosphate dehydrogenase
		KM32	1.66
		KM31	1.3
CC_4	GAP ↔ DHAP	V4	1.91	triose phosphate isomerase
		KE4	0.77
		KM4_GAP	0.379
		KM4_DHAP	0.53
CC_5a	GAP + DHAP ↔ FBP	V5	1.35	aldolase 1
		KE5	0.005
		KM5_8_DHAP	0.004
		KM5_8_E4P	0.0188
		KM5_8_GAP	2.15
		KM5_8_SBP	0.87
		KM5_8_FBP	0.34
CC_5b	GAP + DHAP ↔ FBP	V5b	0	aldolase 2
		KM5_8b_SBP
		KM5_8b_GAP
		KM5_8b_FBP
		KM5_8b_E4P
		KM5_8b_DHAP
		KE5
CC_6	FBP → F6P + Pi	V6	2.02	fructose-1,6-bisphosphatase
		KM61	0.5
		KI61	0.89
		KI62	0.43
CC_7	F6P + GAP ↔ E4P + Xu5P	V7	0.67	transketolase
		KE7	1.03
		KM7_10_Ri5P	0.097
		KM7_10_S7P	0.42
		KM7_10_F6P	0.84
		KM7_10_E4P	0.79
		KM7_10_GAP	1.03
		KM7_10_Xu5P	2.22
CC_8a	DHAP + E4P ↔ SBP	V8	1.22	aldolase 1
		KE8	1.56
		KM5_8_DHAP	0.004
		KM5_8_E4P	0.018
		KM5_8_GAP	2.15
		KM5_8_SBP	0.87
		KM5_8_FBP	0.34
CC_8b	DHAP + E4P ↔ SBP	V8b	0	aldolase 2
		KM5_8b_SBP
		KM5_8b_GAP
		KM5_8b_FBP
		KM5_8b_E4P
		KM5_8b_DHAP
		KE8
CC_9	SBP → S7P + Pi	V9	2.07	sedoheptulose-1,7 bisphosphatase
		KM9_FBP	0.72
		KM9_SBP	0.42
CC_10	S7P + GAP ↔ Ri5P + Xu5P	V10	1.13	transketolase
		KE10	2.08
		KM7_10_Ri5P	0.097
		KM7_10_S7P	0.42
		KM7_10_F6P	0.84
		KM7_10_E4P	0.79
		KM7_10_GAP	1.03
		KM7_10_Xu5P	2.22
CC_11	Ri5P ↔ Ru5P	V11	0.44	phosphopentose isomerase
		KE11	1
		KM11_Ri5P	0.55
		KM11_Ru5P	1.05
CC_12	Xu5P ↔ Ru5P	V12	2	phosphopentose epimerase
		KE12	0.72
		KM12_Ru5P	1.38
		KM12_Xu5P	0.66
CC_13	Ru5P + ATP → RuBP + ADP	V13	1.66	phosphoribulokinase
		KM132	0.05
		KM131	1.74
		KI135	0.93
		KI134	1.94
		KI133	1.74
		KI132	0.52
		KI131	0.33
GL_1a	F6P → FBP	V_PFK	0.34	phosphofructokinase 1
		KM_F6P_PFK	0.98
		KM_ATP_PFK	1.01
GL_1b	F6P → FBP	V_PFK_beta	0.51	phosphofructokinase 2
		KM_ATP_PFK_beta	0.12
		KM_F6P_PFK_beta	0.4
GL_2	GAP + NADPp + Pi ↔ BPGA + NADPH	Vgap_dehyd	0.91	glyceraldehyde 3-phosphate dehydrogenase
		Kpga	1.51
		Knadpp	0.97
		knadph	0.49
		Kgap	1.96
GL_3a	3PGA ↔ 2PGA	Vf_PGM_alpha	0.99	phosphoglycerate mutase 1
		Kms_PGM_alpha	0.18
		Kmp_PGM_alpha	0.7
		Keq_PGM	0.78
GL_3b	3PGA ↔ 2PGA	Vf_PGM_beta	1.28	phosphoglycerate mutase 2
		Kms_PGM_beta	1.79
		Kmp_PGM_beta	1.1
		Keq_PGM	0.78
GL_3c	3PGA ↔ 2PGA	Vf_PGM_gama	1.05	phosphoglycerate mutase 3
		Kms_PGM_gama	0.71
		Kmp_PGM_gama	0.68
		Keq_PGM	0.78
GL_4	2PGA ↔ PEP	Vf_enol	0.96	enolase
		Keq_enol	1.07
		Kms_enol	0.87
		Kmp_enol	1.79
PP_1	RuBP + O2 → 2PG + 3PGA	V_PP1	0.038	RuBisCO
		KM12	0.96
		KI11	0.92
		KI14	1.19
		KM13	0.87
		KM11	1.25
		KI13	0.89
		KI15	0.4
		KI12	0.6
PP_2a	2PG → GCA	V_PP2a	0.0007	phosphoglycolate phosphatase 1
		Km112a	3
		KI1122	2.55
		KI1121	94
PP_2b	2PG → GCA	V_PP2b	0.0005	phosphoglycolate phosphatase 2
		Km112b	0.1
		KI1122	2.55
		KI1121	94
PP_2c	2PG → GCA	V_PP2c	0.001	phosphoglycolate phosphatase 3
		Km112c	0.5
		KI1122	2.55
		KI1121	94
PP_3	GCA → GOA	V_PP3	0.0042	glycolate oxidase
		Km121	0.1
PP_4	GOA + SER ↔ HPR + GLY	V_PP4	0.18	serineglyoxylate transaminase
		KI124	2
		Km1242	1.7
		KE124	607
		Km1241	0.15
PP_5	2*GLY → SER	V_PP5	0.002	serine hydroxymethyltransferase
		K1 (local parameter)	6
PP_6	HPR → GCEA	V_PP6	0.004	hydroxypyruvate reductase
		KI123	12
		KE123	250000
		Km1231	0.09
PP_7	GCEA + ATP → 2PGA + ADP	V_PP7	0.013	glycerate kinase
		KI113	0.36
		Km1131	0.21
		Km1132	0.25
		KE113	300
OX_1	GOA → OXA	V_OXA1	0.12	glyoxylate oxidase
		K_OXA1	2
GC_1	GOA → TSA	V_TSA1	0.01	tartronate semialdehyde synthase
		K_TSA1	0.1
GC_2	TSA → GCEA	V_TSA3	0.1	tartronate semialdehyde reductase
		K_TSA3	0.1
GSM_1	3PGA → SER	V_synth_SER	0.0008	simplified phosphoserine transaminase
		K_synth_SER	2
GSM_2	GOA ↔ GLY	V_GLY_syn	0.1	glycine transaminase
		K_GOA	0.1
GPI	F6P ↔ G6P	V_SS1	1.08	glucose-6-phosphate isomerase
		KE_SS1	0.73
		KM_F6P_SS1	0.68
		KM_G6P_SS1	1.08
ZWF	G6P → P6G	V_PP1	0.81	glucose-6-phosphate dehydrogenase
		Kmp_PP1	0.1
		Kms_PP1	2
GND	P6G + NADPp → Ru5P + NADPH	V_PP2	0.45	phosphogluconate dehydrogenase
		Kms_p6g_ppp2	1.2
		Kms_nadpp_ppp2	1
PKET1a	F6P → E4P + AceP	V_PKET1a	1.9	phosphoketolase 1
		KM_PKET1a_Xu5P	1.25
		KM_PKET1a_GAP	0.001
		KM_PKET1a_F6P	0.19
		KM_PKET1a_E4P	0.7
		KM_PKET1a_AceP	1.76
		Keq_PKETa	0.28
PKET1b	Xu5P → GAP + AceP	V_PKET1b	0.16	phosphoketolase 2
		KM_PKET1b_E4P	0.97
		KM_PKET1b_F6P	0.073
		KM_PKET1b_GAP	0.12
		KM_PKET1b_Xu5P	0.31
		KM_PKET1b_AceP	0.67
		Keq_PKETb	0.47
PKET2a	F6P → E4P + AceP	V_PKET2a	0.00053	phosphoketolase 1
		KM_PKET2a_Xu5P	1.25
		KM_PKET2a_GAP	0.001
		KM_PKET2a_F6P	0.19
		KM_PKET2a_E4P	0.7
		KM_PKET2a_AceP	1.76
		Keq_PKETa	0.28
PKET2b	Xu5P → GAP + AceP	V_PKET2b	0.9	phosphoketolase 2
		KM_PKET1b_E4P	0.97
		KM_PKET1b_F6P	0.073
		KM_PKET1b_GAP	0.12
		KM_PKET1b_Xu5P	0.31
		KM_PKET1b_AceP	0.67
		Keq_PKETb	0.47
EDD	P6G → KDPG	V_edd	0.0158	6-phosphogluconate dehydratase
		Km_edd_P6G	1
		KI_KDPG	1.5
EDA	KDPG ↔ GAP + PYR	V_eda	0.1	keto3-deoxygluconate-6-phosphate aldolase
		Km_eda_KDPG	1
Sink_X	DHAP, E4P, Ri5P, PYR, PPE, AceP, SER ... → Sink			sum of sinks for biomass production estimate
