# Supplementary material for: Entner-Doudoroff pathway in Synechocystis PCC 6803: Proposed regulatory roles and enzyme multifunctionalities
Source: Front Microbiol. 2022 Aug 16;13:967545. doi: 10.3389/fmicb.2022.967545 (PMC9424857; doi:10.3389/fmicb.2022.967545)
Supplement: Supplementary File 7 (Table 3) — List of names, IDs and UniProt links of specific genes or enzymes mentioned or analysed in our work. [file Table_3.xlsx]

## Sheet: Sheet1
Organism	Protein names	Gene Names and Ids	UniProt entry	UniProt link
Calothrix desertica PCC 7102	Dihydroxy-acid dehydratase, DAD	ilvD DSM106972_077550	A0A433UZQ5	https://www.uniprot.org/uniprotkb/A0A433UZQ5/entry
Calothrix desertica PCC 7102	Dihydroxy-acid dehydratase, DAD	ilvD DSM106972_030530	A0A433VL34	https://www.uniprot.org/uniprotkb/A0A433VL34/entry
Synechocystis sp. (strain PCC 6803 / Kazusa)	4-hydroxy-2-oxoglutarate aldolase	eda sll0107	Q55872	https://www.uniprot.org/uniprotkb/Q55872/entry
Synechocystis sp. (strain PCC 6803 / Kazusa)	6-phosphogluconate dehydrogenase, decarboxylating	gnd sll0329	P52208	https://www.uniprot.org/uniprotkb/P52208/entry
Synechocystis sp. (strain PCC 6803 / Kazusa)	Aspartate aminotransferase, AAT, AspAT	aspC sll0402	Q55128	https://www.uniprot.org/uniprotkb/Q55128/entry
Synechocystis sp. (strain PCC 6803 / Kazusa)	ATP-dependent 6-phosphofructokinase 1, ATP-PFK 1, Phosphofructokinase 1	pfkA1 sll1196	P72830	https://www.uniprot.org/uniprotkb/P72830/entry
Synechocystis sp. (strain PCC 6803 / Kazusa)	ATP-dependent 6-phosphofructokinase 2, ATP-PFK 2, Phosphofructokinase 2	pfkA2 pfkA sll0745	Q55988	https://www.uniprot.org/uniprotkb/Q55988/entry
Synechocystis sp. (strain PCC 6803 / Kazusa)	Delta-1-pyrroline-5-carboxylate dehydrogenase	putA sll1561	P74275	https://www.uniprot.org/uniprotkb/P74275/entry
Synechocystis sp. (strain PCC 6803 / Kazusa)	Dihydroxy-acid dehydratase, DAD	ilvD slr0452	P74689	https://www.uniprot.org/uniprotkb/P74689/entry
Synechocystis sp. (strain PCC 6803 / Kazusa)	Glucose-6-phosphate 1-dehydrogenase, G6PD	zwf slr1843	P73411	https://www.uniprot.org/uniprotkb/P73411/entry
Synechocystis sp. (strain PCC 6803 / Kazusa)	Phosphoketolase	PKET1 slr0453	P74690	https://www.uniprot.org/uniprotkb/P74690/entry
Synechocystis sp. (strain PCC 6803 / Kazusa)	Pyrroline-5-carboxylate reductase, P5C reductase, P5CR	proC slr0661	P74572	https://www.uniprot.org/uniprotkb/P74572/entry
Synechocystis sp. (strain PCC 6803 / Kazusa)	Putative phosphoketolase	PKET2 sll0529	Q55517	https://www.uniprot.org/uniprotkb/Q55517/entry
Pseudomonas putida (strain GB-1)	Dihydroxy-acid dehydratase, DAD	ilvD PputGB1_5178	B0KN82	https://www.uniprot.org/uniprotkb/B0KN82/entry
Pseudomonas putida (strain GB-1)	Phosphogluconate dehydratase	edd PputGB1_1009	B0KRC5	https://www.uniprot.org/uniprotkb/B0KRC5/entry
Escherichia coli (strain K12)	Dihydroxy-acid dehydratase, DAD	ilvD b3771 JW5605	P05791	https://www.uniprot.org/uniprotkb/P05791/entry
Escherichia coli (strain K12)	Phosphogluconate dehydratase	edd b1851 JW1840	P0ADF6	https://www.uniprot.org/uniprotkb/P0ADF6/entry
